# Supplementary material for: Impact of physical exercise participation on socioeconomic status: an empirical study using CGSS data
Source: Front Public Health. 2025 Oct 6;13:1645125. doi: 10.3389/fpubh.2025.1645125 (PMC12535993; doi:10.3389/fpubh.2025.1645125)
Supplement: Supplementary file 1 [file Table_1.xlsx]

## Sheet: Sheet1
A43e-社会经济地位	A30_9-是否参加体育锻炼	A30_9参加体育锻炼的频率	A2-性别	A18-户籍	A3_1-年龄	A3_1-年龄	A69-婚姻状况	A10-政治面貌	A7a-教育水平	A64-家庭经济水平	A65-房产数量	A43_a-社会阶层	A61_1-基本医疗保险	s41-区域	A15-健康水平	A31b-社会交往	个体收入的对数
2	1	3	0	0	36	1985	1	0	5	2	2	4	1	3	4	5	11.0021
3	1	3	0	1	64	1957	1	1	3	2	2	3	1	3	4	7	10.8198
3	0	1	0	1	60	1961	1	0	3	3	3	6	1	3	3	1	10.4913
2	1	2	0	1	53	1968	1	1	5	2	1	5	1	3	3	3	11.7753
1	0	1	0	1	22	1999	0	0	5	4	2	7	1	3	5	6	9.21034
5	1	5	0	1	80	1941	0	1	2	3	2	9	1	3	4	1	11.0021
4	1	5	0	1	75	1946	0	0	1	3	1	8	1	3	3	5	11.1419
1	1	5	0	1	62	1959	1	0	3	1	1	1	1	3	1	3	10.779
2	0	1	0	1	71	1950	0	0	2	2	1	4	1	3	4	7	10.8277
3	1	5	0	0	71	1950	1	0	1	4	1	4	1	3	4	6	10.309
3	1	2	0	0	45	1976	1	0	3	3	1	6	1	3	5	1	11.7753
2	0	1	1	1	46	1975	1	0	1	2	1	3	1	3	4	3	11.0021
2	1	4	0	1	24	1997	0	0	5	3	0	6	1	3	4	5	11.2898
3	1	2	0	0	39	1982	1	0	3	3	1	3	1	3	5	6	10.309
2	1	2	0	0	42	1979	1	0	4	2	1	3	1	3	3	2	9.90349
2	1	5	0	1	57	1964	1	0	2	3	2	10	1	3	2	1	9.39266
4	1	5	0	1	63	1958	1	1	5	4	2	6	1	3	5	6	11.6952
4	1	5	1	1	44	1977	1	0	2	2	1	4	1	3	2	2	11.0021
1	0	1	1	1	58	1963	1	0	1	2	1	1	1	3	3	1	9.90349
3	1	5	1	1	65	1956	1	1	5	4	0	7	1	3	4	5	11.2898
3	1	5	1	1	81	1940	0	0	1	3	2	6	1	3	4	2	10.779
1	1	2	1	1	48	1973	1	0	3	1	0	1	1	3	3	1	10.309
2	1	4	1	0	49	1972	1	1	3	3	1	5	1	3	3	5	10.5966
1	0	1	0	0	68	1953	1	0	1	2	1	1	1	3	4	1	9.31028
3	1	5	0	1	67	1954	0	0	1	3	2	6	1	3	2	1	7.90101
3	1	5	1	0	66	1955	1	0	3	3	2	5	1	3	5	5	10.309
2	1	3	0	1	52	1969	0	0	2	1	1	2	1	3	1	1	9.21034
2	1	5	1	0	51	1970	1	0	2	3	2	2	1	3	4	4	10.309
1	1	5	0	0	59	1962	1	0	2	2	1	1	0	3	3	2	9.90349
4	1	5	0	1	53	1968	1	0	1	3	2	6	1	3	5	7	9.90349
5	0	1	0	0	77	1944	1	0	1	2	1	5	1	3	2	1	9.93789
3	0	1	1	0	31	1990	1	0	3	3	1	5	1	3	5	5	10.8198
2	1	5	0	0	68	1953	1	0	3	3	1	3	1	3	3	7	10.5966
2	1	2	0	1	34	1987	1	0	3	2	1	4	1	3	4	5	9.90349
3	0	1	1	1	82	1939	1	1	4	3	3	5	1	3	3	2	11.3504
3	1	2	0	0	65	1956	1	0	1	3	1	5	1	3	4	2	9.54681
3	0	1	1	1	76	1945	1	1	1	3	1	6	1	3	3	7	10.6736
3	1	5	0	1	80	1941	1	1	3	4	1	5	1	3	5	7	11.4076
3	1	5	0	0	47	1974	1	0	2	2	1	5	1	3	3	6	10.8198
3	0	1	1	0	52	1969	1	0	2	3	2	4	1	3	5	2	10.309
3	1	3	1	0	37	1984	0	0	1	1	1	7	1	3	4	5	10.8198
2	1	2	1	1	35	1986	1	0	3	2	1	3	1	3	4	5	11.2898
1	0	1	1	0	72	1949	1	0	1	1	1	4	1	3	1	1	9.74097
1	1	3	1	0	55	1966	1	0	1	3	2	5	1	3	3	1	10.7144
3	1	3	1	0	67	1954	1	0	1	3	1	5	1	3	4	3	10.1266
2	1	5	1	0	73	1948	1	0	1	2	2	1	1	3	2	7	7.47534
3	1	5	1	0	82	1939	0	0	1	3	1	6	0	3	5	2	9.21034
2	0	1	0	1	63	1958	0	0	1	1	1	2	1	3	1	2	8.85367
1	1	4	0	0	37	1984	1	0	1	2	1	3	1	3	3	4	9.90349
1	0	1	1	1	53	1968	1	0	2	1	1	1	1	3	3	1	9.90349
4	1	5	1	0	31	1990	0	0	4	4	3	6	1	3	5	7	11.9184
3	0	1	0	0	67	1954	1	0	1	3	1	5	1	3	1	1	7.09008
3	1	2	0	0	30	1991	0	0	2	4	1	5	1	3	3	2	11.6952
1	1	3	0	0	45	1976	1	0	1	2	1	1	1	3	3	3	9.90349
2	1	4	0	0	59	1962	1	0	3	2	2	1	1	3	3	5	10.1266
4	1	3	0	1	67	1954	1	0	3	4	1	8	1	3	4	4	10.5558
1	1	2	1	0	66	1955	1	1	3	3	2	3	1	3	3	2	9.90349
2	0	1	0	0	31	1990	1	0	3	2	2	5	1	3	4	5	11.5129
1	0	1	0	0	73	1948	0	0	1	2	1	3	1	3	1	5	7.42655
1	1	4	0	0	51	1970	1	0	1	1	1	2	1	3	4	2	10.309
2	1	2	0	0	34	1987	1	0	5	2	1	4	1	3	3	4	9.90349
2	1	2	0	1	48	1973	0	1	5	2	1	5	1	3	3	5	11.2252
3	1	5	0	1	67	1954	1	0	4	3	1	5	1	3	4	3	11.0021
3	1	3	0	0	70	1951	1	0	2	3	1	6	1	3	2	6	8.9872
3	1	4	0	1	25	1996	0	0	5	4	2	6	1	3	5	4	11.2898
3	1	3	1	1	42	1979	1	0	4	4	3	6	1	3	4	3	12.6115
1	0	1	0	0	72	1949	1	0	1	1	1	3	1	3	2	1	7.6009
2	1	5	0	0	49	1972	1	0	1	3	2	1	1	3	4	1	11.1273
1	1	3	1	1	67	1954	1	0	3	3	1	3	1	3	3	6	10.779
2	1	5	1	1	65	1956	1	0	2	3	1	3	1	3	4	5	10.4631
3	0	1	0	1	79	1942	0	0	1	3	1	10	1	3	4	1	10.4913
3	0	1	0	1	68	1953	1	0	1	2	1	5	1	3	4	1	11.2898
3	1	5	1	1	51	1970	1	0	4	3	2	5	1	3	5	5	11.0021
3	0	1	0	0	68	1953	1	0	1	3	0	6	1	3	2	1	6.39693
2	0	1	1	1	66	1955	1	0	3	2	1	3	1	3	3	3	9.21034
4	1	4	1	1	48	1973	1	1	5	4	7	5	1	3	4	6	15.895
1	1	2	0	1	38	1983	1	0	5	3	1	4	1	3	4	3	10.309
3	0	1	1	0	46	1975	0	0	1	3	1	5	1	3	5	5	10.309
2	1	4	0	1	62	1959	1	0	2	2	1	3	1	3	4	6	11.0021
3	1	5	0	0	45	1976	1	0	2	3	1	3	1	3	5	5	10.309
3	1	3	0	0	28	1993	1	0	1	3	2	5	1	3	3	5	9.90349
3	1	3	0	0	68	1953	1	0	1	2	1	5	1	3	4	6	9.21034
1	0	1	0	0	70	1951	1	0	1	3	1	4	1	3	4	5	8.00637
4	1	4	0	0	58	1963	1	0	2	3	1	6	1	3	4	3	11.0021
4	1	4	1	1	83	1938	0	1	3	4	1	7	0	3	4	1	11.0021
3	1	2	0	0	73	1948	1	0	1	2	1	4	1	3	5	2	7.31322
3	1	3	0	0	79	1942	0	0	1	2	3	5	0	3	3	6	9.54681
4	1	3	1	1	30	1991	1	1	4	5	1	7	1	3	5	5	12.1007
2	1	2	1	0	35	1986	1	0	2	2	2	3	1	3	4	3	11.1982
2	1	5	1	0	65	1956	1	0	2	2	3	4	0	3	2	3	10.5966
2	1	4	0	0	59	1962	1	0	1	2	2	5	1	3	2	6	9.90349
3	1	3	0	0	34	1987	1	0	2	3	1	7	1	3	4	5	9.21034
3	1	4	0	1	53	1968	1	0	3	3	1	5	1	3	4	3	11.0021
2	1	3	1	1	25	1996	1	1	4	3	2	4	1	3	4	5	10.5966
3	1	2	1	1	82	1939	1	1	1	4	0	6	1	3	3	2	8.36637
2	0	1	1	0	32	1989	1	0	2	3	2	5	1	3	3	3	11.2898
2	0	1	0	0	31	1990	1	0	2	3	0	1	1	3	5	3	10.5966
3	1	5	1	0	56	1965	1	0	2	2	2	5	1	3	2	3	9.90349
1	0	1	0	1	49	1972	0	0	1	1	1	1	1	3	3	4	10.0858
1	1	4	0	0	25	1996	0	0	5	2	2	3	1	3	4	5	11.0021
2	1	5	0	0	50	1971	1	1	2	3	2	4	1	3	5	5	10.8198
1	1	5	1	0	80	1941	0	0	1	3	2	2	1	3	2	1	8.66561
2	1	3	0	0	54	1967	1	0	2	2	1	3	0	3	3	4	10.2989
4	1	5	0	1	49	1972	1	0	1	3	2	6	1	3	3	4	9.90349
1	0	1	1	0	76	1945	1	0	2	1	1	1	0	3	2	1	8.88184
1	0	1	0	0	58	1963	1	0	2	2	2	2	1	3	1	1	9.90349
4	1	2	1	1	51	1970	1	0	5	3	2	7	1	3	5	6	13.1224
2	1	2	0	0	36	1985	1	0	2	2	1	6	1	3	3	3	10.309
2	0	1	0	0	71	1950	1	0	1	3	1	5	1	3	4	2	8.47637
2	1	4	1	1	44	1977	1	0	3	2	2	3	1	3	3	7	11.4076
1	0	1	0	0	49	1972	0	0	1	2	1	1	1	3	4	2	10.309
3	1	4	0	1	37	1984	1	0	5	3	1	5	1	3	3	5	12.8992
2	1	4	1	1	49	1972	1	0	2	2	1	4	1	3	2	1	9.90349
1	0	1	1	0	68	1953	1	0	1	1	1	1	1	3	1	2	7.49554
3	1	5	0	0	46	1975	1	1	3	4	1	5	1	3	4	3	10.4631
1	1	3	0	0	49	1972	1	1	3	3	1	1	1	3	4	5	10.5966
1	1	4	0	0	61	1960	1	0	1	2	1	1	1	3	1	7	9.90349
2	1	2	0	0	43	1978	1	0	2	2	1	5	1	3	4	5	10.4913
3	0	1	0	0	66	1955	1	0	1	2	1	5	1	3	3	6	8.29405
1	0	1	0	0	47	1974	1	0	2	2	1	2	1	3	4	5	8.00637
2	0	1	0	0	77	1944	1	0	1	2	1	2	1	3	1	5	7.31322
2	1	5	1	1	24	1997	0	0	2	3	3	3	1	3	5	6	10.779
2	0	1	0	0	70	1951	1	0	1	2	1	4	1	3	1	5	7.82405
1	0	1	0	0	50	1971	0	0	1	2	1	1	1	3	4	1	11.2898
3	1	3	0	1	75	1946	1	1	5	4	2	5	1	3	3	4	11.3941
4	1	3	1	0	68	1953	1	0	2	4	2	7	1	3	3	2	11.4616
4	1	2	0	0	52	1969	1	0	2	3	1	9	1	3	4	4	10.309
1	1	5	0	0	63	1958	0	0	2	2	1	2	1	3	2	1	8.88184
2	1	5	0	0	71	1950	1	0	1	2	2	6	1	3	3	2	8.51719
2	0	1	0	1	57	1964	1	0	2	2	1	5	1	3	4	3	9.21034
3	1	5	1	1	63	1958	1	0	2	3	1	6	1	3	4	5	10.5558
1	1	5	0	0	65	1956	1	0	2	2	1	1	1	3	3	5	8.00637
3	1	2	0	1	41	1980	1	0	2	3	1	5	1	3	4	5	9.61581
1	1	2	0	0	49	1972	1	0	1	1	1	4	1	3	2	1	8.41183
1	0	1	1	1	54	1967	1	0	2	1	0	3	1	3	4	5	10.309
4	0	1	1	0	71	1950	1	0	1	4	3	5	1	3	5	1	9.90349
3	0	1	1	0	43	1978	1	0	1	3	1	6	1	3	5	1	11.5129
3	0	1	1	0	53	1968	1	0	1	3	1	5	1	3	5	5	11.2898
2	0	1	1	0	62	1959	1	0	1	3	1	5	1	3	5	3	10.0432
1	0	1	1	0	67	1954	1	0	2	4	1	2	1	3	5	2	9.68034
2	1	4	1	0	35	1986	1	0	2	3	1	5	1	3	5	3	10.5966
1	1	5	1	1	80	1941	1	1	2	4	1	5	1	3	4	1	11.0021
1	0	1	0	0	53	1968	1	0	1	1	1	1	1	3	2	1	8.00637
2	1	4	1	0	35	1986	0	0	2	2	1	5	1	3	5	4	11.1563
3	0	1	1	0	49	1972	1	0	2	3	1	3	1	3	4	4	8.29405
2	1	2	0	0	32	1989	1	0	4	2	1	5	1	3	4	7	11.2898
5	0	1	0	0	68	1953	1	0	1	3	1	5	1	3	5	1	8.9872
3	1	3	1	1	56	1965	1	0	3	3	4	4	1	3	5	5	11.6952
2	0	1	0	0	62	1959	1	0	2	1	2	3	1	3	3	2	9.21034
1	0	1	1	0	81	1940	0	0	1	2	1	1	1	3	2	5	8.29405
3	0	1	0	0	45	1976	1	0	2	3	1	5	1	3	4	7	11.2898
2	1	5	1	0	63	1958	0	1	3	3	1	4	1	3	4	1	10.309
3	1	3	0	1	65	1956	1	0	2	3	1	6	1	3	4	1	7.6009
2	1	4	1	0	36	1985	0	0	4	3	1	3	1	3	3	6	11.2898
2	1	4	1	0	41	1980	1	1	2	3	2	3	1	3	4	6	11.3504
4	0	1	1	0	69	1952	1	1	1	3	1	6	0	3	4	7	10.309
3	1	2	1	0	34	1987	1	0	2	3	2	5	1	3	3	5	11.0021
2	1	2	1	0	24	1997	1	0	2	3	1	3	1	3	5	5	11.5129
4	1	5	1	0	38	1983	0	0	2	4	1	7	1	3	3	7	12.6115
3	1	4	0	0	61	1960	1	0	1	3	1	4	1	3	2	1	6.21461
1	0	1	1	0	57	1964	1	0	2	2	1	4	1	3	5	5	9.21034
3	1	3	0	0	34	1987	1	0	5	3	2	8	1	3	4	5	10.309
1	0	1	0	0	53	1968	1	0	2	2	1	1	1	3	1	1	9.21034
3	0	1	0	1	63	1958	1	0	1	3	1	6	1	3	2	1	10.309
2	1	4	0	0	59	1962	1	1	3	2	3	3	1	3	2	2	8.51719
2	0	1	1	0	66	1955	1	0	3	2	1	5	1	3	3	5	9.90349
2	1	5	1	0	77	1944	1	1	2	3	1	7	1	3	4	7	8.44247
4	1	4	1	1	66	1955	1	0	4	3	1	8	1	3	5	3	11.5129
3	1	3	0	0	50	1971	1	0	2	2	1	5	1	3	4	5	10.9151
2	1	5	0	1	64	1957	1	0	3	3	1	3	1	3	3	5	10.779
3	1	4	0	0	42	1979	1	0	2	3	2	5	1	3	4	6	8.51719
2	0	1	0	0	71	1950	0	0	1	2	1	5	0	3	2	1	7.09008
3	1	4	0	0	67	1954	0	0	1	2	1	5	1	3	1	3	8.38754
3	0	1	0	0	63	1958	1	0	1	3	1	8	1	3	4	2	9.90349
3	1	5	0	0	58	1963	1	0	1	3	1	5	1	3	3	2	9.90349
4	1	4	0	1	58	1963	1	0	4	4	2	6	1	3	4	1	10.4163
3	1	5	1	1	75	1946	1	1	2	4	1	5	1	3	4	7	11.1844
2	1	3	1	0	39	1982	0	0	2	2	1	3	1	3	3	3	10.7144
3	1	5	0	0	70	1951	1	0	1	4	2	5	1	3	3	7	8.02617
3	1	5	1	1	59	1962	1	0	2	3	2	6	1	3	4	6	11.0021
4	1	4	0	1	47	1974	1	0	5	4	2	7	1	3	4	6	11.8494
3	1	5	0	0	46	1975	0	0	2	3	1	4	1	3	3	6	10.309
3	1	5	1	0	77	1944	0	0	2	3	1	5	1	3	5	5	9.90349
2	0	1	0	0	49	1972	1	0	2	2	2	3	1	3	4	1	9.90349
3	1	4	0	0	42	1979	1	0	2	2	3	5	1	3	3	5	10.309
1	0	1	1	0	75	1946	1	0	1	2	0	3	1	3	4	3	9.90349
2	0	1	0	0	77	1944	1	0	1	2	1	3	1	3	2	6	7.46508
3	0	1	0	0	71	1950	1	0	2	3	2	6	1	3	4	2	8.9872
3	1	2	0	0	36	1985	1	0	2	3	3	4	1	3	5	6	11.0021
1	1	3	1	0	52	1969	1	0	2	3	1	3	1	3	3	3	11.0021
1	0	1	1	0	66	1955	1	0	2	2	1	6	1	3	2	1	9.85219
3	1	2	0	1	39	1982	1	0	3	3	2	5	1	3	3	3	10.7996
3	1	5	1	1	84	1937	0	1	5	3	1	5	1	3	2	1	11.2645
2	1	4	1	0	24	1997	0	0	4	3	3	2	1	3	5	5	11.5129
1	1	5	0	0	56	1965	1	0	2	3	1	1	1	3	2	3	9.90349
2	1	3	1	0	46	1975	1	0	1	1	1	3	1	3	5	3	11.2898
2	1	5	1	0	63	1958	1	0	1	5	1	2	1	3	4	2	12.4292
2	0	1	1	0	48	1973	1	0	2	3	0	3	1	3	3	3	10.309
1	0	1	1	0	74	1947	0	0	1	1	1	1	1	3	5	7	9.90349
3	0	1	0	0	35	1986	1	0	3	3	1	6	1	3	5	6	12.2061
3	1	2	1	0	25	1996	0	0	1	3	2	5	1	3	5	7	11.6952
2	1	5	1	0	73	1948	1	1	2	3	2	2	1	3	3	1	9.21831
3	1	5	1	0	66	1955	1	0	2	3	2	8	0	3	5	7	9.03599
4	0	1	0	1	80	1941	1	1	3	4	1	5	0	3	3	6	11.1563
3	1	2	0	0	34	1987	1	0	4	2	2	7	1	3	4	3	11.6952
1	1	4	0	0	23	1998	0	0	5	2	1	3	1	3	4	6	8.51719
4	0	1	1	0	72	1949	1	0	1	3	2	8	1	3	3	1	9.90349
3	0	1	1	0	58	1963	1	0	3	3	2	5	1	3	4	2	11.2898
2	1	4	0	1	28	1993	0	0	3	4	1	3	1	3	4	6	10.4631
1	0	1	1	0	56	1965	0	0	1	1	1	1	1	3	5	1	6.90776
2	1	2	1	0	34	1987	1	0	3	3	3	4	1	3	4	3	10.8198
2	1	4	1	0	56	1965	1	0	2	2	1	3	1	3	5	3	10.309
2	0	1	0	0	80	1941	0	0	1	1	1	1	1	3	1	7	8.00637
3	1	3	1	0	29	1992	1	0	5	3	1	5	1	3	4	5	9.90349
2	1	5	1	0	64	1957	1	0	2	3	1	2	1	3	5	3	10.5966
2	1	5	1	0	43	1978	1	0	2	2	1	4	1	3	5	5	11.0021
3	0	1	1	0	32	1989	1	0	3	4	4	3	1	3	4	2	11.4076
2	0	1	1	1	54	1967	1	0	3	2	1	5	1	3	4	1	10.5966
1	0	1	0	0	59	1962	1	0	2	1	3	2	1	3	4	2	10.5966
3	1	4	1	1	41	1980	1	1	5	4	2	6	1	3	5	6	11.5129
3	1	5	1	1	27	1994	0	0	5	4	2	5	1	3	5	6	12.2061
3	1	5	0	0	68	1953	1	1	2	3	2	6	1	3	4	3	9.61581
2	1	3	0	1	49	1972	1	1	5	3	1	5	1	3	4	6	10.8198
1	1	3	1	0	26	1995	0	0	5	3	2	2	1	3	4	5	13.7102
1	0	1	1	0	85	1936	0	0	1	1	1	4	0	3	5	2	7.6009
2	1	3	1	0	69	1952	0	1	1	3	1	3	1	3	2	6	8.83928
3	0	1	1	0	59	1962	1	0	2	2	1	10	1	3	2	4	9.39266
2	0	1	0	0	70	1951	1	0	1	1	1	4	1	3	2	3	7.24423
3	1	3	1	0	26	1995	0	0	3	3	1	5	1	3	5	6	10.309
2	1	5	0	1	63	1958	1	0	2	3	1	2	1	3	3	2	10.309
2	0	1	0	1	58	1963	1	0	3	3	1	4	1	3	4	3	10.8198
3	1	3	1	0	40	1981	1	0	4	2	3	5	1	3	4	5	12.2061
3	1	2	0	1	35	1986	1	0	4	3	1	7	1	3	5	6	11.0021
4	1	5	1	1	64	1957	0	0	3	3	1	6	1	3	5	3	9.21034
2	1	3	0	0	24	1997	1	0	4	3	1	5	1	3	4	6	10.4913
1	1	2	1	0	58	1963	1	0	2	2	1	4	1	3	2	3	9.21034
2	0	1	0	0	53	1968	1	0	1	1	2	1	1	3	1	1	10.309
1	0	1	1	0	88	1933	0	0	1	2	2	2	1	3	2	6	8.7323
2	0	1	1	0	52	1969	1	0	3	3	2	4	1	3	4	3	11.1563
3	0	1	0	0	54	1967	1	0	1	3	1	5	1	3	4	5	11.2898
2	1	3	1	0	32	1989	1	0	5	3	2	4	1	3	4	7	11.5129
3	1	5	0	0	32	1989	1	0	3	3	2	4	1	3	5	2	11.2898
1	0	1	0	0	74	1947	0	0	2	2	1	3	0	3	2	1	8.9872
1	0	1	1	0	59	1962	0	0	1	1	1	1	1	3	1	4	6.39693
3	1	4	0	1	42	1979	1	0	4	3	2	6	1	3	4	4	11.5129
2	1	5	0	0	70	1951	1	0	2	2	1	4	1	3	3	1	8.91463
4	0	1	1	0	64	1957	1	0	3	4	1	8	1	3	5	3	9.90349
2	1	5	0	1	27	1994	1	0	4	2	2	2	0	3	4	6	11.2252
3	1	5	0	1	84	1937	1	1	3	3	2	5	1	3	4	3	11.0021
1	0	1	1	0	53	1968	1	0	2	2	1	1	1	3	4	3	10.5966
2	1	2	0	0	65	1956	1	0	2	2	0	4	1	3	3	1	8.29405
3	0	1	1	0	71	1950	1	0	1	4	2	5	1	3	3	3	12.4292
3	1	3	0	0	34	1987	1	0	5	3	1	5	1	3	3	5	9.90349
3	0	1	0	0	52	1969	1	0	1	3	1	9	1	3	3	1	9.90349
1	1	3	0	0	57	1964	1	0	2	1	2	5	1	3	4	1	8.29405
3	1	4	1	1	57	1964	0	0	3	4	0	6	1	3	3	6	9.39266
3	1	5	0	0	32	1989	1	0	3	3	2	5	1	3	5	3	11.0021
2	0	1	1	1	60	1961	1	0	3	3	1	4	1	3	3	2	11.2898
3	1	3	0	1	46	1975	1	1	5	3	1	5	1	2	3	3	11.5129
4	1	4	1	1	61	1960	1	1	4	4	1	7	1	3	3	5	11.1563
3	0	1	1	0	68	1953	1	0	1	1	1	6	1	3	2	1	8.51719
3	0	1	0	0	65	1956	1	0	1	3	0	5	1	3	2	7	8.51719
4	0	1	1	0	82	1939	0	0	2	3	0	9	1	3	3	1	7.47534
3	1	5	1	1	71	1950	1	1	2	3	2	8	1	3	4	6	10.8198
2	1	5	1	1	70	1951	1	0	1	3	2	4	1	3	3	5	10.4913
3	0	1	0	0	45	1976	1	0	2	3	2	5	1	3	4	1	10.4631
2	0	1	1	0	32	1989	1	0	3	3	1	3	1	3	3	5	11.5129
3	0	1	1	0	63	1958	1	0	3	3	1	5	1	3	4	1	10.8198
4	0	1	0	0	78	1943	0	0	1	1	1	8	1	3	4	1	6.90776
2	1	3	1	1	56	1965	1	1	5	3	1	4	1	3	4	3	11.4076
2	1	4	1	1	24	1997	0	0	5	3	2	3	1	3	3	7	11.0021
3	0	1	1	0	55	1966	1	0	2	3	2	5	1	3	5	3	10.5966
1	0	1	1	1	71	1950	1	0	2	2	1	1	1	3	2	6	9.61581
1	0	1	1	0	35	1986	0	1	1	2	1	2	1	3	4	7	9.61581
1	1	4	1	0	32	1989	1	0	2	1	1	2	1	3	5	4	11.0021
2	1	5	1	0	57	1964	1	0	2	2	1	4	0	3	4	5	8.9872
2	0	1	0	0	55	1966	1	0	1	2	1	2	1	3	4	2	9.90349
3	1	5	1	0	49	1972	1	1	2	3	2	5	1	3	5	5	11.5129
3	1	5	0	0	53	1968	1	0	2	3	3	6	1	3	5	3	10.8198
1	0	1	0	0	91	1930	0	0	1	2	3	1	1	3	2	3	7.49554
4	1	5	0	0	44	1977	1	1	4	3	2	7	1	3	5	3	10.8198
1	1	3	0	0	52	1969	1	0	2	2	2	3	1	3	4	5	10.8198
1	0	1	1	0	61	1960	1	0	2	3	1	5	1	3	3	1	8.69951
3	0	1	0	1	59	1962	1	0	1	3	0	5	1	2	3	1	10.309
3	1	5	1	1	58	1963	1	1	5	4	1	6	1	2	4	5	11.6952
2	1	2	1	0	61	1960	1	1	3	3	1	3	1	3	2	2	10.309
2	1	2	1	0	58	1963	1	0	1	2	1	4	1	3	5	6	10.4631
2	1	5	1	1	68	1953	1	1	1	3	0	5	1	3	4	1	10.5966
2	1	2	0	0	64	1957	1	0	1	3	1	3	1	3	3	4	6.90776
3	1	3	1	0	88	1933	0	0	1	2	1	5	1	3	3	7	7.90101
2	1	2	1	0	85	1936	1	1	1	2	1	3	1	3	3	6	8.69951
3	1	3	1	0	55	1966	1	1	3	3	1	6	1	3	3	7	10.779
1	1	4	0	0	74	1947	1	0	1	3	1	3	1	3	4	5	9.39266
1	1	5	0	0	77	1944	0	0	1	2	3	2	1	3	4	6	7.6009
2	1	4	0	0	64	1957	1	0	1	1	1	3	1	3	4	6	7.78322
2	1	5	1	0	78	1943	1	1	3	3	0	4	1	3	3	7	11.4721
3	1	2	1	0	67	1954	1	1	1	3	2	4	1	2	1	6	9.21034
1	1	4	1	0	84	1937	1	0	1	3	1	5	1	3	3	5	7.24423
3	1	3	0	0	24	1997	1	0	3	3	0	5	1	3	4	5	11.4076
1	1	2	1	1	33	1988	1	0	1	1	1	2	1	3	3	5	10.8198
1	1	3	1	0	39	1982	1	0	2	2	1	3	1	3	4	3	10.7144
3	0	1	0	0	77	1944	1	0	1	1	1	5	0	3	2	1	9.15905
2	1	4	0	0	24	1997	0	0	5	3	2	5	1	3	5	5	8.69951
2	1	5	0	0	72	1949	1	0	1	2	3	3	1	3	3	1	5.29832
1	1	5	0	0	65	1956	1	0	1	2	2	1	0	3	3	4	9.90349
2	1	5	1	1	81	1940	1	1	2	3	0	6	1	2	3	3	11.0021
3	1	4	1	1	78	1943	1	1	3	3	1	7	1	2	3	1	10.9833
4	1	5	0	0	42	1979	1	0	1	3	1	5	1	3	4	4	11.1563
3	1	2	0	1	26	1995	1	0	2	3	1	7	1	3	4	4	9.90349
3	1	5	1	1	54	1967	1	1	3	3	1	6	1	3	4	4	11.2898
2	1	4	0	1	44	1977	0	1	5	3	1	5	1	3	3	2	11.0021
2	1	5	1	0	74	1947	1	0	1	4	1	4	1	2	4	7	8.51719
3	0	1	1	1	51	1970	1	0	2	3	1	5	1	3	5	4	10.8198
2	0	1	1	1	59	1962	1	0	3	3	2	6	1	3	4	2	10.8198
1	1	5	0	1	69	1952	1	0	1	1	1	1	1	2	1	7	7.18539
3	1	2	1	1	52	1969	1	0	2	2	1	5	1	2	2	2	10.0858
2	1	5	1	0	22	1999	0	0	4	3	4	5	1	3	4	7	8.51719
2	0	1	0	1	55	1966	1	0	2	2	0	1	1	2	1	1	8.85367
3	1	5	1	1	68	1953	1	1	2	4	1	6	1	3	4	3	10.5966
3	1	5	0	0	49	1972	1	0	2	2	1	4	1	3	1	2	8.29405
1	0	1	1	0	60	1961	1	0	3	3	2	3	1	3	4	2	9.90349
1	0	1	0	0	71	1950	0	0	1	3	2	2	0	3	4	2	9.39266
3	1	5	1	1	77	1944	1	1	3	4	0	5	1	3	3	3	11.2898
1	1	5	1	0	62	1959	0	0	2	2	1	2	1	3	2	1	9.21034
2	0	1	0	0	38	1983	1	0	2	4	2	4	1	3	3	2	12.2061
3	0	1	1	0	53	1968	1	0	2	3	1	5	1	3	3	2	10.309
3	0	1	1	0	77	1944	1	0	1	3	1	5	1	3	2	1	7.25559
2	1	5	1	1	62	1959	1	0	3	3	2	2	1	3	4	6	9.39266
3	1	4	1	1	39	1982	0	0	3	3	1	5	1	3	4	6	11.0021
1	1	4	0	1	51	1970	1	0	3	2	1	3	1	2	3	2	10.309
3	1	3	1	0	45	1976	1	1	2	4	2	5	1	3	4	6	11.5129
1	1	2	1	0	57	1964	1	0	3	2	2	1	1	3	2	3	8.29405
3	1	5	0	1	43	1978	1	0	3	3	1	5	1	3	3	6	10.309
1	0	1	0	0	57	1964	0	0	1	1	2	3	1	3	2	2	8.51719
1	1	5	1	0	69	1952	1	1	1	4	2	2	1	3	5	3	8.00637
3	0	1	0	0	37	1984	1	0	2	3	1	6	1	3	5	2	10.5966
3	1	5	0	1	53	1968	1	0	3	4	0	5	1	3	2	3	10.0858
3	1	5	1	0	52	1969	1	0	2	3	1	7	1	3	4	2	11.9184
3	0	1	0	0	56	1965	1	0	1	3	1	5	1	2	1	6	8.29405
1	1	5	1	1	53	1968	1	0	3	1	1	3	1	3	3	2	10.0858
3	1	2	0	1	42	1979	1	0	4	4	2	7	1	3	5	5	11.0021
3	0	1	0	1	79	1942	0	0	1	3	1	7	1	2	4	7	10.0858
1	0	1	0	0	42	1979	1	0	2	2	1	3	1	3	4	5	10.5966
2	1	5	0	1	51	1970	1	0	2	3	1	5	1	3	2	7	8.9872
3	1	5	0	1	52	1969	1	0	3	2	1	5	1	3	3	6	10.4913
2	1	4	1	0	70	1951	1	1	2	3	1	4	1	3	4	2	9.90349
1	1	5	0	0	69	1952	1	0	1	2	1	3	1	2	4	1	7.82405
2	1	3	0	1	58	1963	1	0	1	3	1	6	1	3	4	6	9.90349
4	1	5	0	1	73	1948	1	0	2	4	1	8	1	3	3	5	7.09008
2	1	3	1	1	37	1984	1	0	2	2	1	4	1	2	3	6	10.1266
2	1	5	1	1	34	1987	1	0	3	2	1	8	1	3	4	5	12.2061
2	0	1	1	0	61	1960	0	0	2	3	1	3	1	3	5	2	9.21034
1	1	5	1	0	48	1973	0	0	5	4	2	1	0	3	5	2	11.5129
4	1	2	0	1	85	1936	0	0	4	4	1	8	1	3	2	2	11.5129
1	0	1	1	0	66	1955	1	0	1	2	1	3	0	2	3	3	9.10498
3	1	4	1	1	26	1995	0	0	4	3	1	5	1	3	5	5	11.1563
3	0	1	1	1	84	1937	1	1	3	4	3	5	1	3	3	6	11.6952
1	0	1	1	0	68	1953	0	0	1	1	1	2	0	2	2	3	8.85367
2	1	4	0	0	83	1938	1	0	1	2	1	4	1	3	4	5	10.5966
3	0	1	0	1	58	1963	1	0	2	3	2	5	1	3	4	3	10.8198
1	1	2	0	0	51	1970	0	0	2	2	1	2	1	3	3	3	10.8198
3	1	2	1	0	61	1960	1	0	1	4	1	5	1	3	4	5	9.90349
3	1	4	1	0	29	1992	1	1	5	3	2	4	1	3	5	5	11.1844
3	1	2	1	1	64	1957	1	0	4	3	1	5	1	3	4	1	11.4076
2	0	1	1	0	56	1965	1	0	2	2	1	4	1	3	3	1	9.90349
1	1	2	1	1	32	1989	1	0	5	3	1	3	1	3	5	5	11.6952
3	1	5	1	1	79	1942	1	1	2	3	1	6	1	3	2	2	11.0021
3	0	1	1	0	70	1951	1	0	2	3	2	3	1	2	2	3	10.8198
2	1	2	1	1	56	1965	1	0	4	2	1	3	1	3	2	2	10.309
1	0	1	0	0	43	1978	1	0	2	2	1	1	1	2	4	4	10.309
2	1	4	1	0	21	2000	0	0	3	2	1	6	1	3	2	6	10.8198
3	0	1	1	1	94	1927	0	1	3	4	1	5	1	3	2	2	11.1154
3	0	1	0	0	62	1959	1	0	2	3	1	1	1	2	4	2	7.6009
2	0	1	0	0	34	1987	1	0	2	3	2	4	1	3	3	5	10.4913
2	0	1	1	0	77	1944	1	0	2	2	2	5	1	3	4	1	10.1174
2	1	5	1	0	60	1961	1	0	1	1	1	5	1	3	4	6	9.90349
3	1	5	0	0	81	1940	0	0	1	3	2	4	1	3	4	1	8.16052
5	1	3	1	1	79	1942	1	1	3	3	1	5	1	2	3	1	10.7144
2	1	5	1	0	70	1951	0	0	1	2	0	4	1	2	3	1	7.09008
1	0	1	1	0	64	1957	1	0	1	2	1	5	1	2	2	1	7.31322
3	0	1	0	0	40	1981	1	0	1	3	2	5	1	2	5	4	10.309
3	1	2	0	0	45	1976	1	0	1	4	1	5	1	2	2	3	8.29405
3	1	5	0	0	73	1948	1	0	1	3	1	10	1	2	5	1	7.6009
3	1	5	1	0	30	1991	1	0	2	4	2	5	1	3	4	5	11.7753
1	1	4	0	1	27	1994	0	0	4	2	1	3	0	3	4	6	9.21034
1	1	4	0	1	50	1971	1	0	2	1	0	1	1	3	3	7	9.21034
4	1	4	0	0	72	1949	0	0	1	2	1	8	1	3	4	2	9.39266
4	0	1	1	0	50	1971	1	0	1	4	1	7	1	3	4	6	11.5129
2	1	2	0	0	45	1976	1	1	2	3	1	5	1	3	4	3	9.21034
3	1	3	0	1	71	1950	1	0	2	4	2	5	1	3	3	4	8.29405
1	1	4	1	1	72	1949	1	0	2	1	1	1	1	3	2	1	9.16952
1	0	1	0	1	81	1940	1	0	1	2	1	1	1	3	3	1	10.8198
2	1	4	1	1	31	1990	1	1	4	2	2	3	1	3	5	6	11.5129
3	1	2	0	0	61	1960	1	0	1	3	1	5	0	3	3	1	10.0858
3	1	5	0	0	57	1964	1	0	1	2	1	5	1	2	2	7	8.16052
1	1	5	0	1	69	1952	0	0	3	2	1	1	1	3	3	3	10.5966
4	1	5	1	0	71	1950	1	0	1	4	2	6	1	2	4	3	10.0858
2	1	4	1	0	69	1952	1	0	2	2	1	6	1	2	3	5	8.7323
2	0	1	0	0	64	1957	1	0	2	2	2	8	1	2	3	3	8.69951
3	1	4	1	1	86	1935	0	1	3	3	1	5	1	3	4	6	11.3386
3	1	5	1	1	60	1961	0	0	3	3	1	5	1	3	4	1	10.0858
2	1	2	1	0	31	1990	1	0	5	3	1	5	1	3	4	4	11.5129
3	0	1	1	0	39	1982	0	0	2	1	1	10	1	2	4	7	11.6952
3	0	1	0	0	70	1951	1	0	1	2	2	5	1	2	2	1	7.17012
2	1	2	1	0	60	1961	1	0	1	2	1	5	1	3	4	6	9.21034
3	1	2	0	0	66	1955	1	0	1	3	1	3	1	3	4	2	8.29405
1	0	1	1	1	26	1995	1	0	5	1	2	1	1	3	3	5	11.5129
2	0	1	1	0	63	1958	1	0	3	2	1	4	1	3	3	1	9.21034
2	0	1	1	1	67	1954	0	0	1	3	1	4	1	3	4	3	9.21034
2	1	5	1	1	81	1940	0	0	3	3	1	8	1	3	3	1	10.8198
1	0	1	1	1	57	1964	0	0	2	2	1	3	1	3	4	3	10.5966
1	1	5	0	0	85	1936	1	0	1	2	1	2	1	3	4	7	10.309
2	1	2	0	0	26	1995	0	0	4	2	1	4	1	2	5	2	10.309
3	0	1	0	0	51	1970	1	0	1	2	2	10	1	2	5	7	9.90349
2	0	1	1	0	91	1930	1	0	1	3	1	3	1	2	2	1	8.51719
1	0	1	1	0	44	1977	0	0	1	1	1	2	1	2	3	1	9.42545
1	1	5	1	0	64	1957	1	0	2	3	1	1	1	2	3	1	6.68461
1	0	1	1	0	48	1973	1	0	4	3	1	2	1	3	3	5	10.309
1	0	1	0	1	92	1929	0	0	1	2	1	3	1	3	3	1	7.09008
1	0	1	1	0	68	1953	1	0	1	1	1	1	1	2	3	1	9.39266
3	0	1	0	0	43	1978	1	0	1	3	1	6	1	3	3	1	9.90349
2	0	1	0	0	76	1945	0	0	1	1	1	5	1	2	1	7	8.18869
2	0	1	0	0	68	1953	1	0	1	2	0	3	1	3	4	2	13.7102
3	1	5	0	0	73	1948	1	0	1	3	1	7	1	3	2	1	7.09008
2	1	3	1	0	25	1996	0	0	2	3	1	5	1	2	4	5	10.309
1	0	1	1	1	55	1966	1	0	2	2	1	1	1	3	3	6	10.5966
3	0	1	0	1	48	1973	1	0	2	3	1	5	1	3	3	2	10.5966
4	1	3	1	1	35	1986	0	1	5	4	1	6	1	3	1	5	13.1224
3	1	5	0	1	60	1961	0	0	3	2	2	5	1	3	3	7	10.7144
2	1	5	1	1	62	1959	1	1	3	2	1	5	1	3	3	5	10.8198
3	1	2	1	1	58	1963	1	1	3	4	1	5	1	3	3	3	10.8198
3	0	1	0	0	39	1982	1	0	2	3	2	2	1	3	3	4	10.5966
4	1	3	1	1	58	1963	0	1	3	3	1	6	1	3	4	5	11.5129
1	1	5	0	0	52	1969	1	0	2	1	1	1	1	3	3	7	10.309
3	1	2	1	1	65	1956	1	0	3	3	1	5	1	3	3	6	9.90349
2	1	3	0	0	34	1987	1	0	4	3	1	3	1	3	3	6	9.90349
1	0	1	1	1	41	1980	1	0	3	3	2	1	1	3	5	3	11.5899
2	0	1	1	1	34	1987	1	0	2	2	1	3	1	3	4	5	10.5966
1	0	1	0	1	71	1950	1	0	2	1	1	1	1	3	1	7	7.09008
1	1	5	1	0	64	1957	1	0	2	2	1	5	1	2	2	2	10.4631
3	1	5	0	1	65	1956	1	0	2	3	1	5	1	3	2	2	7.25559
4	1	5	1	1	81	1940	0	1	2	3	0	6	1	3	4	6	10.5558
1	1	5	1	0	66	1955	1	0	1	3	1	2	0	3	4	7	7.78322
4	1	2	1	1	48	1973	1	1	5	4	1	6	1	3	4	4	11.2898
3	1	5	1	1	58	1963	1	0	2	4	2	5	1	3	5	3	10.8198
2	0	1	1	0	64	1957	1	0	1	3	1	4	0	3	2	6	10.309
3	1	4	0	1	51	1970	1	0	5	3	1	5	1	3	3	7	11.6082
3	1	5	1	0	54	1967	1	0	1	3	1	5	1	3	3	6	10.4631
2	1	4	1	1	68	1953	1	0	1	2	1	4	1	3	3	7	9.86267
4	1	4	0	1	46	1975	1	0	3	4	2	6	0	3	4	3	13.3047
3	1	3	1	1	36	1985	0	0	2	3	1	5	1	3	4	6	10.5966
2	1	5	0	1	25	1996	0	0	5	3	2	4	0	3	5	5	9.21034
3	1	4	0	0	59	1962	1	0	2	3	1	7	1	2	2	6	8.00637
2	0	1	0	1	46	1975	1	0	2	3	1	4	1	3	4	3	9.90349
1	0	1	0	0	52	1969	1	0	1	3	0	1	1	3	4	3	9.21034
1	1	5	0	0	64	1957	0	0	2	3	0	2	1	3	3	1	9.79813
3	1	5	1	0	69	1952	1	0	1	3	1	5	1	3	4	5	9.21034
3	1	5	0	1	56	1965	1	0	3	3	1	5	1	3	3	5	10.309
3	1	5	1	1	33	1988	1	0	2	3	2	5	1	3	5	5	11.5129
2	1	5	0	0	35	1986	1	0	3	1	1	3	1	3	4	6	10.0858
3	1	5	1	0	67	1954	1	0	1	4	1	2	1	3	4	6	10.4913
4	1	5	1	0	70	1951	1	0	2	3	2	8	1	2	4	1	9.21034
1	1	4	0	0	39	1982	1	0	1	1	1	1	1	2	1	1	9.21034
3	0	1	0	0	40	1981	1	0	2	2	1	3	1	2	3	1	10.8198
1	1	5	0	0	44	1977	1	0	2	2	1	1	1	2	3	5	9.21034
3	1	3	1	1	46	1975	1	1	4	3	1	5	1	3	4	3	10.8198
4	1	2	0	1	90	1931	0	0	2	4	1	7	1	3	5	7	11.0021
1	1	4	1	0	70	1951	1	0	3	2	1	2	1	2	2	6	9.21034
3	1	2	1	0	55	1966	1	0	2	3	1	5	1	2	3	3	10.309
2	0	1	1	1	59	1962	1	1	3	2	1	3	1	2	3	2	9.90349
4	0	1	1	0	71	1950	1	0	3	3	1	2	1	2	2	1	8.00637
1	0	1	1	0	65	1956	1	0	1	2	1	4	1	2	1	2	7.6009
3	0	1	0	0	67	1954	0	0	1	3	1	4	1	2	2	1	7.6009
2	1	5	0	0	45	1976	1	0	2	3	1	3	1	2	5	5	9.61581
2	0	1	0	0	73	1948	0	0	1	2	1	4	1	2	3	1	6.90776
3	1	3	1	0	73	1948	1	0	1	3	1	5	1	2	3	1	9.79813
2	0	1	1	0	58	1963	1	0	2	3	1	4	1	2	4	5	9.90349
3	0	1	1	0	53	1968	1	0	2	2	1	4	1	2	3	5	10.309
2	1	2	0	0	41	1980	1	0	4	4	1	6	1	3	5	3	12.6115
3	1	5	0	1	40	1981	1	0	3	3	1	6	1	3	2	5	10.8198
1	1	2	1	1	51	1970	1	0	3	1	1	2	1	3	3	5	10.8198
4	1	5	1	1	64	1957	1	1	4	4	1	8	1	3	5	7	11.9184
3	0	1	0	0	50	1971	1	0	1	3	1	5	1	3	3	1	9.90349
1	0	1	0	0	82	1939	0	0	1	1	1	1	1	3	4	6	10.0858
3	1	3	1	0	84	1937	1	0	1	3	1	5	0	3	3	2	10.6454
2	1	4	0	0	47	1974	1	0	2	2	2	4	1	3	3	3	10.8198
3	1	5	1	1	74	1947	0	1	3	4	1	5	0	3	4	1	11.1563
1	1	5	0	1	60	1961	1	1	3	2	1	1	1	3	4	1	9.30565
1	0	1	0	0	72	1949	0	0	1	3	0	1	1	3	2	1	6.90776
2	0	1	0	0	57	1964	1	0	2	2	1	2	1	2	4	5	8.51719
1	0	1	1	0	37	1984	1	0	1	2	1	2	1	2	4	2	10.1659
3	1	5	0	0	53	1968	1	0	2	2	1	5	1	3	4	1	9.21034
1	1	4	1	0	58	1963	0	0	1	1	1	1	1	2	5	1	8.47637
3	1	2	0	0	43	1978	1	0	2	3	1	8	1	3	5	1	9.90349
3	0	1	0	0	61	1960	1	0	3	3	3	5	1	3	5	1	9.4727
3	1	5	0	0	34	1987	1	0	5	3	1	7	1	3	3	3	11.1563
4	1	3	1	0	68	1953	1	0	2	4	1	6	1	2	5	2	9.21034
2	0	1	1	0	36	1985	1	0	2	2	1	4	1	3	2	3	10.5966
3	0	1	1	0	44	1977	1	0	1	3	1	5	1	2	3	3	9.97115
2	1	5	1	0	34	1987	1	0	2	2	1	1	1	3	5	6	11.8494
2	0	1	1	0	51	1970	1	0	1	2	2	2	1	2	2	3	8.29405
1	1	5	1	0	71	1950	1	0	1	2	1	2	1	2	2	1	9.9786
1	0	1	0	0	57	1964	1	0	2	5	1	5	1	2	4	5	8.51719
3	0	1	1	0	78	1943	1	0	1	3	3	5	1	2	2	7	8.24276
3	0	1	1	0	72	1949	1	0	1	2	1	5	1	2	3	3	9.21034
2	0	1	1	0	57	1964	1	0	2	3	1	2	1	2	5	3	8.69951
1	0	1	1	0	66	1955	1	0	1	1	1	5	1	2	1	5	9.30565
3	1	5	0	0	66	1955	1	0	1	2	1	5	1	2	3	7	8.85367
3	0	1	0	0	66	1955	1	0	2	2	1	10	1	2	3	1	9.68034
2	0	1	0	0	53	1968	1	0	1	3	2	1	1	2	4	5	8.00637
1	1	4	0	0	53	1968	1	0	1	2	2	1	1	2	1	5	10.8198
3	1	5	1	1	54	1967	1	1	4	3	1	5	1	2	3	1	11.0021
3	1	2	0	0	31	1990	1	0	4	3	1	5	1	3	4	4	9.90349
1	0	1	1	0	73	1948	1	0	1	3	2	5	1	2	4	3	9.90349
2	1	2	1	0	49	1972	1	0	2	2	1	4	1	2	3	3	10.309
3	1	5	1	0	76	1945	1	0	3	3	2	5	1	3	3	3	8.53856
3	0	1	1	0	57	1964	1	0	2	2	1	8	1	2	3	1	9.90349
3	0	1	1	0	54	1967	1	0	1	2	1	4	1	2	4	3	10.5713
2	1	5	1	1	56	1965	1	0	2	3	2	5	1	3	3	5	10.309
2	1	2	1	0	33	1988	1	0	2	2	1	5	1	3	5	4	10.5966
3	1	2	1	1	68	1953	1	1	2	3	1	5	1	3	4	5	11.1563
1	1	5	0	0	54	1967	1	0	1	2	1	1	1	2	3	7	10.309
2	0	1	0	0	42	1979	1	0	2	3	1	3	1	2	4	4	9.21034
3	1	4	1	1	40	1981	1	1	4	3	3	7	1	3	3	6	11.5129
2	1	2	0	0	46	1975	1	0	1	2	0	10	1	3	3	2	11.2898
1	1	4	1	0	61	1960	1	0	1	1	2	1	1	3	3	3	9.21034
2	1	5	1	0	44	1977	1	0	2	2	1	1	1	3	3	5	10.5966
3	1	4	0	0	54	1967	1	0	2	3	2	7	1	3	5	4	10.0432
2	0	1	1	1	35	1986	1	0	2	2	2	3	1	3	3	6	10.8198
1	1	3	1	0	46	1975	1	0	2	2	1	1	1	3	4	5	10.9151
3	1	4	0	1	43	1978	1	0	2	2	0	5	1	3	5	3	9.90349
2	0	1	0	0	36	1985	1	0	2	3	1	6	1	2	5	4	9.90349
3	1	4	1	0	52	1969	1	0	1	2	1	6	1	2	3	1	9.90349
2	1	5	0	0	50	1971	1	0	2	2	1	4	1	2	3	1	8.51719
3	1	5	1	0	61	1960	1	1	3	4	1	5	1	2	3	1	10.1266
3	0	1	0	1	82	1939	0	0	2	3	1	8	1	3	4	7	10.8967
4	1	4	0	1	71	1950	0	0	2	4	1	9	1	3	4	1	10.4913
3	0	1	0	0	55	1966	1	0	1	3	1	4	1	2	2	2	8.9872
3	1	2	1	0	32	1989	1	1	5	4	1	7	1	3	5	4	11.6952
2	1	5	0	0	45	1976	1	0	1	2	1	8	1	3	2	5	10.4913
3	0	1	0	0	80	1941	0	0	1	2	0	5	1	2	3	1	7.6009
4	0	1	1	0	58	1963	1	0	2	4	1	6	1	2	4	3	9.21034
4	1	4	1	0	69	1952	1	0	2	4	1	8	1	2	4	3	9.21034
4	1	5	1	1	59	1962	1	0	4	2	1	6	1	3	4	3	11.4076
3	0	1	0	0	37	1984	1	0	3	2	2	5	1	3	5	3	10.5966
4	1	5	0	0	59	1962	0	0	1	2	1	4	1	3	5	3	7.74066
2	0	1	0	0	59	1962	1	0	1	2	1	5	1	2	3	1	8.00637
1	0	1	1	0	76	1945	1	0	2	2	1	8	1	2	2	2	8.00637
1	0	1	0	0	76	1945	0	0	2	3	1	9	1	2	2	1	8.00637
3	1	2	1	0	53	1968	1	0	2	2	1	5	1	3	1	1	9.90349
2	1	5	0	1	51	1970	1	0	5	2	2	5	1	3	3	3	10.6454
2	1	4	0	0	67	1954	0	0	1	1	1	5	1	3	3	1	6.90776
3	0	1	0	0	55	1966	1	0	1	3	2	8	1	3	4	1	8.29405
4	0	1	0	0	67	1954	1	0	1	3	1	7	1	3	2	1	9.95228
1	1	5	0	0	47	1974	0	0	1	1	1	4	1	3	4	5	8.59415
1	0	1	1	0	76	1945	0	0	1	1	1	2	0	3	2	1	7.78322
2	1	5	1	1	68	1953	1	1	1	2	1	5	1	3	5	5	10.4913
2	0	1	0	0	66	1955	0	0	1	2	1	4	1	3	4	6	7.6009
3	1	5	0	0	67	1954	1	0	1	3	1	6	1	2	3	7	8.00637
2	1	5	1	0	50	1971	1	0	2	3	1	4	1	2	4	2	11.1563
1	1	5	1	0	65	1956	1	0	3	2	1	1	1	3	3	1	8.29405
1	0	1	0	0	32	1989	1	0	2	3	1	3	1	2	5	2	11.0821
3	0	1	1	0	64	1957	0	0	2	2	1	6	1	3	2	3	9.95228
2	0	1	0	0	52	1969	1	0	2	2	1	5	1	3	3	1	9.21034
2	0	1	0	1	56	1965	1	0	2	2	1	4	1	3	4	3	10.8198
2	0	1	1	1	81	1940	1	1	1	3	1	4	1	3	2	3	10.779
3	0	1	1	0	86	1935	0	0	1	2	1	10	0	3	3	1	7.43838
5	1	5	1	0	62	1959	1	0	1	4	1	5	1	2	4	6	9.4727
1	1	5	1	0	63	1958	1	0	1	2	1	1	1	3	3	5	5.70378
3	1	4	1	1	29	1992	1	0	2	3	2	5	1	3	4	5	11.6952
3	1	5	1	1	41	1980	1	0	3	3	2	5	1	3	5	5	11.4076
3	1	5	0	1	46	1975	1	0	4	3	0	5	1	3	4	5	10.309
3	0	1	0	0	50	1971	1	0	2	3	2	6	1	2	4	7	8.51719
3	1	5	1	0	68	1953	1	0	1	3	1	8	1	3	4	7	10.8198
1	1	3	1	0	36	1985	1	0	2	2	1	5	1	2	4	3	10.309
3	1	2	0	1	64	1957	1	0	2	4	1	5	1	3	3	5	9.90349
3	1	4	1	0	71	1950	0	0	2	3	2	5	1	3	4	6	9.98045
2	1	5	0	1	51	1970	1	0	1	3	2	5	1	3	4	7	10.1266
2	0	1	0	1	44	1977	1	0	3	3	1	4	1	3	2	5	10.0858
2	0	1	0	1	46	1975	1	0	2	2	1	4	1	3	4	4	10.8198
2	1	5	0	1	67	1954	1	0	2	2	1	4	1	3	2	3	10.1266
3	0	1	1	0	58	1963	1	0	3	3	1	6	1	3	3	4	8.29405
2	1	3	0	1	67	1954	0	1	2	2	1	4	1	3	2	3	10.4913
1	0	1	1	0	68	1953	1	0	2	2	1	2	0	3	5	6	7.69621
2	1	4	0	1	58	1963	1	0	2	2	1	4	1	3	4	7	10.309
2	1	4	1	0	48	1973	1	1	2	3	1	5	1	3	5	3	10.309
1	1	2	0	0	35	1986	1	0	4	1	1	5	1	3	3	5	10.309
2	1	4	0	1	43	1978	1	0	3	3	1	3	1	3	4	3	10.8198
3	1	2	1	0	62	1959	1	0	3	3	1	6	1	3	4	4	7.82405
3	1	3	1	0	71	1950	1	0	2	2	1	3	1	3	2	4	6.90776
3	1	4	1	1	69	1952	1	0	2	3	1	7	1	2	5	3	10.309
3	1	5	0	1	48	1973	1	0	5	3	1	5	1	2	3	5	11.5129
3	0	1	0	0	33	1988	1	0	2	3	1	6	1	2	5	7	10.309
2	1	5	1	1	70	1951	1	1	3	3	1	6	1	3	3	1	8.00637
2	0	1	0	0	55	1966	1	0	1	2	1	5	1	2	3	7	9.21034
2	1	5	1	1	78	1943	1	0	3	3	1	5	1	3	4	1	11.0021
1	1	4	0	0	68	1953	1	0	1	2	2	1	1	2	3	1	8.00637
1	1	3	0	0	29	1992	1	0	3	2	1	1	1	3	5	2	9.90349
3	0	1	0	0	59	1962	1	0	2	3	2	6	1	2	4	6	10.8198
1	1	4	1	0	73	1948	0	0	1	2	1	1	1	3	3	5	8.16052
3	0	1	1	0	78	1943	0	0	2	4	1	5	1	3	4	6	7.90101
2	0	1	1	0	52	1969	1	0	2	1	0	4	1	3	2	2	16.1091
3	0	1	1	0	62	1959	1	0	2	3	2	5	1	3	4	7	9.61581
3	1	5	0	1	59	1962	1	0	3	4	1	7	1	3	5	3	10.309
2	1	5	0	1	50	1971	1	0	3	3	2	5	1	3	2	5	10.24
3	0	1	0	0	36	1985	1	0	2	3	1	6	1	2	5	4	11.0021
3	1	5	0	1	67	1954	1	0	2	4	1	8	1	3	4	5	10.4913
3	0	1	1	1	80	1941	0	0	1	3	6	6	1	2	4	1	10.4913
3	1	2	1	1	77	1944	1	1	3	3	1	7	1	3	3	5	11.0021
1	1	2	1	1	24	1997	0	0	5	3	1	2	1	3	5	7	9.21034
3	1	5	0	1	52	1969	1	0	3	3	2	5	1	3	3	2	10.8198
3	1	5	1	1	84	1937	1	1	5	3	1	5	1	3	3	1	11.0021
2	1	4	0	0	49	1972	1	0	2	3	1	3	1	3	5	4	10.8198
3	0	1	0	0	58	1963	1	0	2	3	2	5	1	2	5	1	8.00637
2	1	4	1	1	23	1998	0	0	5	2	1	3	1	3	5	5	8.29405
3	1	2	0	0	39	1982	1	0	2	3	1	6	1	2	5	5	11.1563
3	1	5	1	1	70	1951	1	1	2	2	1	5	1	2	4	2	10.6091
3	1	5	0	1	58	1963	1	0	3	4	1	6	1	3	3	6	11.5129
1	0	1	1	0	39	1982	1	0	2	1	1	2	1	3	5	5	10.8198
3	1	2	1	0	40	1981	1	0	3	3	4	5	1	3	3	6	12.2061
3	1	5	0	1	67	1954	1	0	2	3	1	3	0	3	3	2	12.7939
1	1	4	0	1	49	1972	1	0	2	2	3	2	1	2	3	3	9.90349
1	0	1	1	0	56	1965	1	0	2	2	2	3	1	2	4	7	9.90349
3	1	4	1	0	25	1996	0	0	5	1	1	6	1	3	4	4	11.0021
3	0	1	1	1	79	1942	1	1	1	3	0	10	1	3	2	6	10.7364
1	1	5	1	0	54	1967	1	0	1	2	1	3	1	3	3	4	10.5966
1	1	4	1	0	27	1994	1	0	5	3	1	5	1	3	3	3	11.5129
4	0	1	1	1	84	1937	0	1	3	4	1	8	1	3	4	3	11.0021
2	1	4	0	1	48	1973	1	0	3	2	0	6	1	3	4	2	10.8198
2	1	4	1	1	39	1982	1	0	4	3	1	5	1	3	4	4	11.5129
3	1	2	0	1	68	1953	1	0	2	3	2	6	1	3	3	1	8.00637
1	0	1	0	1	65	1956	0	0	1	2	1	3	1	3	4	4	10.8198
2	1	5	0	0	31	1990	1	0	2	3	1	5	1	3	5	4	11.5129
3	1	5	0	0	31	1990	1	0	3	3	1	1	1	3	4	5	10.4913
3	1	5	0	0	34	1987	1	0	3	1	1	5	1	3	5	2	10.5966
1	0	1	0	1	35	1986	0	0	3	3	2	1	1	2	4	3	9.39266
3	0	1	1	0	53	1968	1	0	3	3	2	5	1	2	5	4	11.2898
2	0	1	1	1	49	1972	1	0	2	2	1	4	1	2	3	6	10.7144
2	0	1	0	0	74	1947	1	1	1	3	1	3	1	2	1	3	8.59415
3	1	5	0	1	69	1952	0	0	4	3	1	7	1	3	5	7	10.8198
1	0	1	1	0	21	2000	0	0	4	2	1	1	1	2	4	2	10.1266
2	0	1	1	1	54	1967	1	0	1	3	1	6	1	3	4	5	10.8198
2	0	1	1	1	34	1987	1	0	5	3	1	4	1	3	5	4	11.4076
2	0	1	1	1	32	1989	1	0	4	2	2	5	1	2	2	5	11.5129
2	1	5	0	1	55	1966	0	0	3	2	1	1	1	2	3	6	9.21034
3	0	1	0	0	23	1998	1	0	3	3	1	5	1	3	4	5	9.90349
4	0	1	1	0	59	1962	1	0	2	3	1	7	1	2	4	2	10.7144
3	0	1	1	1	71	1950	0	0	2	2	3	5	1	2	4	5	10.7277
2	1	5	0	1	69	1952	1	0	1	3	1	3	1	3	4	1	7.82405
2	0	1	1	0	24	1997	0	0	2	2	1	2	1	3	3	4	11.0021
3	1	3	0	0	77	1944	0	0	1	3	1	7	1	3	2	1	9.16952
1	1	3	0	1	33	1988	0	0	4	2	1	3	1	3	4	3	11.0021
2	0	1	1	1	67	1954	1	1	3	2	1	4	1	3	4	3	10.309
3	1	5	1	1	49	1972	1	0	2	3	2	5	1	3	3	5	10.8198
3	1	4	0	1	49	1972	1	0	3	3	1	4	1	3	4	5	10.8198
4	0	1	0	0	73	1948	0	0	1	2	1	10	1	3	2	1	9.39266
3	1	5	1	1	78	1943	0	1	3	4	1	6	1	3	5	6	10.8198
3	0	1	1	0	41	1980	1	0	2	3	1	5	1	3	4	5	10.4913
4	1	5	0	1	90	1931	0	1	1	3	1	10	1	3	2	5	10.309
2	0	1	0	0	32	1989	1	0	2	3	1	4	1	3	5	1	11.6952
2	0	1	0	0	79	1942	1	0	1	2	1	3	1	3	3	6	8.00637
4	1	3	1	0	73	1948	0	1	1	3	1	8	1	3	4	3	9.21034
3	1	5	1	0	35	1986	1	0	2	3	1	5	1	3	4	5	9.90349
3	0	1	1	0	70	1951	1	0	1	3	2	5	1	3	3	2	8.00637
3	0	1	1	0	49	1972	1	0	2	3	1	6	1	3	4	6	10.309
2	1	2	1	0	57	1964	1	0	1	2	1	4	1	3	4	1	9.21034
2	1	2	0	0	30	1991	1	0	3	3	1	5	1	3	4	5	10.8198
1	0	1	1	0	67	1954	1	0	1	3	1	1	0	3	5	4	9.21034
2	1	2	1	1	30	1991	0	0	3	2	1	1	1	3	4	5	10.5966
2	1	4	0	1	53	1968	1	0	3	2	2	4	1	3	5	4	10.1266
3	0	1	1	1	68	1953	1	0	1	3	1	5	1	2	4	1	8.51719
2	1	5	1	0	57	1964	1	0	2	3	2	5	1	2	2	6	9.21034
2	0	1	0	0	26	1995	1	0	2	3	1	1	1	2	3	5	10.8198
2	0	1	1	0	36	1985	0	1	2	2	1	3	0	2	5	3	11.0021
1	0	1	0	0	51	1970	1	0	2	2	1	4	1	2	2	3	9.21034
3	1	3	0	1	56	1965	1	0	2	3	1	6	1	2	4	1	9.79813
2	1	5	0	1	52	1969	1	0	2	3	1	5	1	2	4	3	10.1659
3	0	1	1	0	67	1954	1	0	1	3	1	5	1	3	3	2	10.5966
3	1	5	1	0	62	1959	1	0	3	3	1	6	1	2	2	5	10.5966
4	1	4	1	0	56	1965	1	1	3	4	1	7	1	3	4	1	10.5187
2	1	4	1	0	55	1966	1	0	2	3	1	3	1	3	3	5	10.2036
3	1	4	1	0	81	1940	1	0	1	3	1	6	1	2	3	2	9.21034
2	1	4	0	0	34	1987	1	0	3	3	1	4	1	2	4	4	10.4631
3	1	3	0	0	32	1989	0	0	5	3	1	5	1	2	4	6	9.90349
3	0	1	0	0	50	1971	1	0	1	3	1	2	1	2	2	1	8.29405
1	1	5	1	0	63	1958	1	0	2	2	1	4	1	2	2	1	7.78322
2	0	1	0	0	39	1982	1	0	1	2	1	5	1	2	5	1	9.10498
1	0	1	1	0	57	1964	1	0	1	1	1	2	1	2	5	1	11.0021
2	0	1	0	0	37	1984	1	0	1	3	1	5	1	3	5	4	9.90349
5	0	1	0	0	73	1948	1	0	2	3	3	7	1	2	4	1	7.09008
2	1	5	0	0	41	1980	1	0	4	3	1	5	1	3	5	4	10.8198
3	1	5	1	0	59	1962	1	0	2	4	6	5	1	2	4	3	10.5966
3	1	4	0	1	32	1989	0	0	5	4	0	5	1	3	3	6	11.5129
2	1	4	1	1	66	1955	1	1	4	3	1	5	1	3	4	6	11.1563
4	0	1	1	0	67	1954	0	0	1	3	3	7	1	2	2	1	7.6009
4	1	5	0	0	59	1962	0	0	2	3	1	10	1	2	5	1	8.00637
3	0	1	0	0	60	1961	1	0	1	1	1	5	1	2	1	7	9.39266
1	0	1	1	0	53	1968	0	0	1	1	1	1	1	2	3	1	9.61581
1	1	5	0	0	52	1969	1	0	1	2	1	5	1	2	2	3	8.69951
1	1	5	1	0	50	1971	1	0	1	2	1	3	1	2	2	2	8.85367
1	0	1	0	0	71	1950	1	0	1	1	1	1	1	2	1	1	9.21034
2	1	4	0	0	63	1958	1	0	1	2	1	2	1	2	3	6	8.51719
2	1	5	0	0	79	1942	1	0	1	1	1	1	1	2	2	1	7.18539
4	0	1	1	0	50	1971	1	0	2	3	1	5	1	2	5	5	11.3386
2	1	3	0	0	37	1984	1	0	1	3	1	3	1	2	4	4	10.309
4	0	1	1	0	80	1941	1	0	2	3	1	5	1	2	4	1	8.12563
3	1	5	0	0	67	1954	0	0	1	3	2	10	1	2	5	1	8.00637
2	0	1	0	0	36	1985	1	0	1	2	1	3	1	2	2	1	9.39266
3	0	1	0	0	50	1971	1	0	1	3	1	1	1	2	1	7	8.29405
1	0	1	0	0	33	1988	1	0	2	2	1	1	1	3	3	2	10.309
2	0	1	0	0	36	1985	0	0	2	2	0	4	1	3	3	2	9.90349
2	1	5	0	0	60	1961	1	0	2	3	1	5	1	2	1	1	9.61581
1	0	1	1	0	53	1968	1	0	2	1	1	1	1	2	3	2	9.54681
3	1	4	1	0	54	1967	1	0	2	2	1	6	1	2	3	2	9.16952
5	0	1	0	0	71	1950	0	0	1	4	2	10	1	3	5	7	8.69951
2	1	2	1	1	47	1974	1	0	3	2	1	5	1	2	4	3	10.8198
3	0	1	0	1	84	1937	0	0	1	3	1	5	1	2	2	1	10.8198
3	0	1	1	0	40	1981	1	0	2	3	1	4	1	3	5	2	11.0021
1	1	5	1	1	20	2001	0	0	4	2	1	3	1	3	3	5	8.51719
2	1	3	0	0	35	1986	0	0	3	3	1	4	1	2	3	6	10.8198
1	0	1	0	0	63	1958	1	0	1	2	1	2	1	2	3	2	8.69951
1	1	4	0	0	24	1997	0	0	5	2	1	3	1	2	4	5	9.21034
3	1	5	1	0	81	1940	0	0	1	3	1	5	1	3	1	1	9.15905
2	0	1	0	0	54	1967	1	0	1	2	1	7	0	2	2	2	9.21034
1	1	3	0	0	38	1983	1	0	3	3	2	1	1	3	4	2	9.79813
3	1	4	0	1	53	1968	1	1	2	3	1	8	1	2	3	2	10.309
1	0	1	1	0	38	1983	1	0	2	2	1	4	1	2	3	1	10.5966
3	1	4	1	1	24	1997	1	1	5	3	1	7	1	3	4	3	10.8198
1	1	5	0	0	68	1953	0	0	1	3	1	5	0	2	3	1	8.29405
1	1	4	1	0	75	1946	1	0	2	1	1	5	1	2	3	1	9.21034
2	0	1	1	0	60	1961	1	0	2	2	1	5	1	2	3	2	9.90349
1	0	1	0	0	41	1980	1	0	1	1	1	3	1	2	2	1	8.51719
1	1	3	1	0	27	1994	1	0	2	1	1	3	1	2	3	6	10.309
1	0	1	1	0	53	1968	1	0	2	2	1	1	1	2	1	1	6.90776
1	0	1	1	0	67	1954	1	0	1	2	1	1	1	2	1	6	8.00637
1	0	1	0	0	68	1953	0	0	1	3	2	1	1	2	1	6	6.90776
2	1	5	1	0	68	1953	1	0	2	2	1	4	1	2	3	1	8.51719
2	0	1	0	1	68	1953	0	0	2	2	0	5	1	2	2	2	7.09008
2	0	1	1	1	53	1968	1	0	3	3	0	3	1	2	5	2	10.8198
1	1	4	1	0	66	1955	1	0	2	2	1	4	1	2	2	4	9.21034
3	1	5	0	0	25	1996	0	0	5	3	1	7	1	2	4	5	9.61581
3	1	5	0	1	52	1969	1	0	2	3	1	5	1	2	3	5	11.0021
2	1	3	1	0	20	2001	0	0	4	3	1	3	1	2	5	3	6.39693
1	0	1	1	0	65	1956	1	1	2	3	1	1	1	2	4	4	8.69951
3	0	1	0	0	72	1949	1	0	1	2	1	5	1	2	3	1	6.90776
2	0	1	0	0	64	1957	0	0	1	3	2	3	1	2	4	1	8.00637
2	1	5	0	0	69	1952	1	0	2	3	1	1	1	2	3	6	8.51719
1	1	3	0	0	31	1990	1	0	2	2	1	2	1	3	3	3	9.90349
2	0	1	0	0	69	1952	0	0	1	2	1	4	1	2	3	7	8.29405
1	0	1	1	0	66	1955	1	0	2	2	1	5	1	2	3	1	9.21034
2	1	3	0	0	37	1984	1	0	2	3	1	6	1	2	4	5	9.90349
3	1	3	0	1	52	1969	1	1	4	3	1	4	1	2	4	5	11.1563
2	1	5	0	0	40	1981	1	0	3	3	1	4	1	2	4	6	11.5129
2	0	1	1	0	33	1988	1	0	3	3	0	5	1	2	4	4	10.8198
2	1	4	1	1	34	1987	1	1	5	4	1	4	1	3	4	5	11.5129
3	1	2	0	1	50	1971	1	0	4	3	2	5	1	3	3	3	10.8198
3	0	1	1	1	38	1983	1	0	4	3	1	5	1	3	4	2	11.5129
3	0	1	0	0	32	1989	0	0	4	3	3	3	1	3	5	5	11.0021
2	0	1	1	1	61	1960	1	0	3	3	1	5	1	3	4	5	10.5966
3	1	5	1	1	42	1979	1	0	4	3	2	6	1	3	5	6	11.4076
1	1	5	0	0	49	1972	1	0	2	2	1	1	1	3	5	5	10.309
2	1	5	1	1	74	1947	1	0	2	3	1	4	1	3	3	3	10.6454
2	0	1	1	0	33	1988	1	0	1	2	2	3	1	3	5	3	10.5966
1	1	4	1	0	58	1963	1	0	2	2	1	3	1	3	3	3	11.5129
3	1	4	0	0	35	1986	1	0	2	2	1	3	1	3	3	5	10.309
4	1	5	1	1	49	1972	1	0	2	3	2	5	1	3	5	5	10.4913
2	1	3	0	0	58	1963	1	1	3	3	2	4	1	3	2	2	10.5966
2	0	1	0	1	68	1953	1	0	1	4	1	1	1	3	3	3	10.0858
3	0	1	0	1	81	1940	1	0	2	3	1	5	1	3	3	2	10.0858
1	0	1	1	0	51	1970	1	0	1	1	1	1	1	3	1	1	10.8198
4	0	1	0	1	24	1997	0	0	5	3	2	6	1	3	4	7	11.2898
2	1	5	0	0	32	1989	1	0	4	1	2	2	1	3	2	5	10.309
3	1	5	1	1	61	1960	1	0	2	3	3	5	1	3	5	7	10.5966
1	1	5	0	1	41	1980	1	0	3	2	1	2	1	3	3	3	10.309
4	1	3	0	1	67	1954	0	0	3	4	2	6	1	3	3	6	10.5966
2	1	4	0	0	65	1956	0	0	1	3	1	5	1	3	4	4	9.04782
1	1	2	1	1	59	1962	1	1	2	1	1	1	1	2	1	4	9.90349
3	0	1	0	0	71	1950	1	0	1	3	1	6	1	2	2	5	8.51719
1	0	1	1	0	80	1941	1	0	2	2	1	1	1	2	3	2	8.69951
1	0	1	0	0	76	1945	1	0	2	2	1	5	1	2	5	7	7.09008
2	0	1	0	0	50	1971	0	0	1	2	1	4	1	2	3	3	9.21034
2	1	5	1	1	45	1976	1	0	5	3	2	4	1	3	3	3	11.8568
1	1	5	1	0	48	1973	1	0	2	4	3	3	1	3	5	3	10.8198
1	1	4	0	0	79	1942	0	0	1	3	1	3	1	3	4	2	7.78322
3	1	5	1	1	69	1952	1	1	1	3	1	5	1	2	4	1	10.4223
2	1	2	0	0	44	1977	1	0	1	3	1	4	1	2	5	5	10.309
2	1	4	0	0	57	1964	1	0	1	2	1	8	1	2	5	7	10.309
3	1	5	0	1	60	1961	0	0	1	3	1	5	1	2	4	5	9.4727
2	1	5	1	1	57	1964	1	0	2	2	1	5	1	3	5	3	10.309
2	1	3	0	0	67	1954	1	0	1	2	3	5	1	3	4	6	8.00637
1	1	5	0	0	58	1963	0	0	1	4	1	1	1	3	1	2	9.39266
3	1	3	0	0	57	1964	1	0	1	4	1	5	1	3	4	6	11.5129
3	0	1	1	1	72	1949	1	0	2	3	3	6	1	2	2	7	10.9402
3	1	3	1	1	65	1956	1	1	3	3	1	5	1	3	4	5	10.5966
1	1	5	0	0	59	1962	0	0	1	3	2	5	1	3	4	6	11.7753
1	1	3	0	0	29	1992	0	0	5	2	0	5	1	3	4	5	11.0021
2	0	1	1	0	52	1969	1	0	1	3	1	4	1	3	4	6	10.8198
3	0	1	1	1	64	1957	1	1	2	3	1	6	1	3	4	1	9.21034
3	1	2	0	0	54	1967	1	0	2	3	2	2	1	3	3	3	9.21034
3	1	4	0	0	41	1980	0	0	3	3	2	5	1	3	5	5	10.309
2	1	5	1	0	34	1987	1	0	3	2	0	3	1	3	4	4	11.2898
3	0	1	0	0	32	1989	1	0	3	3	1	6	1	2	5	7	10.5966
3	1	4	1	1	82	1939	1	1	4	3	1	6	1	3	3	2	11.0021
2	1	5	1	0	30	1991	1	0	3	2	1	3	1	2	4	3	10.309
2	0	1	1	1	62	1959	1	0	1	3	1	3	1	2	1	2	10.779
4	1	5	0	1	76	1945	1	1	3	4	1	7	1	3	5	4	11.0021
1	0	1	0	1	78	1943	1	0	1	2	1	5	1	2	1	7	10.4631
2	0	1	1	0	40	1981	1	0	1	2	1	4	1	2	5	5	10.9151
1	1	5	0	0	67	1954	1	0	1	2	1	5	0	2	2	3	8.51719
1	0	1	0	0	71	1950	1	0	1	3	2	1	1	2	5	1	7.09008
2	1	3	0	1	35	1986	1	0	3	2	1	3	1	2	2	2	9.72913
4	1	5	1	1	61	1960	1	0	3	5	1	9	1	2	4	5	11.2898
3	1	5	0	1	79	1942	1	1	5	3	2	5	1	3	3	1	11.1563
1	0	1	0	0	70	1951	1	0	1	2	1	1	1	2	1	2	7.09008
1	1	5	0	1	54	1967	1	0	2	3	1	2	1	2	2	3	10.1346
3	1	2	0	0	35	1986	1	0	3	3	0	5	1	2	4	5	11.0021
2	1	5	1	1	51	1970	1	0	2	2	1	5	1	3	5	7	10.8198
3	1	5	1	0	29	1992	1	0	4	3	1	5	1	3	5	7	11.6952
4	1	4	0	1	42	1979	1	1	5	3	1	6	1	3	4	4	12.2061
3	0	1	0	0	55	1966	0	0	2	3	1	5	1	3	4	6	10.7144
3	1	3	1	1	26	1995	0	0	5	3	1	6	1	3	5	5	11.8776
1	1	4	1	0	47	1974	1	0	2	3	2	3	1	3	3	6	10.8198
1	0	1	1	0	73	1948	1	0	2	2	1	1	0	3	4	1	9.68034
2	0	1	0	0	67	1954	1	0	1	1	2	1	0	3	2	1	8.85367
2	1	4	0	0	47	1974	1	0	2	3	1	4	1	3	3	3	10.1659
1	1	5	0	1	58	1963	1	0	3	2	1	4	1	2	5	5	7.6009
3	1	5	1	1	41	1980	1	0	3	3	0	6	1	2	5	3	10.8198
3	0	1	0	1	38	1983	1	0	2	3	1	4	1	3	5	5	9.90349
3	0	1	1	1	50	1971	1	0	2	3	1	5	1	2	3	2	12.2061
3	1	4	0	1	59	1962	1	0	5	3	3	5	1	2	3	4	11.5129
3	1	2	0	1	39	1982	1	0	3	3	2	5	1	3	4	3	12.2061
3	1	4	0	0	40	1981	1	1	2	2	1	8	1	2	5	2	6.21461
3	0	1	1	1	55	1966	1	0	1	3	1	5	0	2	4	2	10.7144
1	1	4	0	0	63	1958	0	0	1	2	1	1	1	2	4	1	8.00637
2	1	4	0	0	55	1966	1	0	2	2	1	2	1	3	3	1	10.8198
3	0	1	0	0	61	1960	1	0	1	1	1	5	1	3	2	1	8.51719
3	1	5	1	0	85	1936	1	1	2	3	1	5	1	3	2	5	9.39266
3	1	4	0	1	28	1993	0	0	5	3	1	5	1	3	4	7	11.5129
3	1	5	0	0	37	1984	1	0	2	3	1	6	1	2	4	7	11.0021
3	1	5	0	1	60	1961	1	0	3	3	1	6	1	3	4	5	10.8198
2	1	5	1	1	49	1972	0	0	3	3	1	4	1	2	5	3	11.5129
3	1	5	1	1	72	1949	1	1	3	2	2	8	1	2	4	3	10.779
1	1	5	0	0	75	1946	1	0	1	1	1	1	1	2	2	3	4.63473
2	1	4	1	1	61	1960	1	1	3	3	1	5	1	3	4	4	10.5966
3	0	1	1	1	53	1968	1	0	2	3	1	6	1	3	5	3	9.90349
3	0	1	1	1	81	1940	0	0	2	3	2	5	1	3	2	5	10.779
3	1	5	1	0	47	1974	1	1	3	4	1	5	1	2	4	6	12.2061
1	0	1	0	0	71	1950	0	0	1	2	1	3	1	2	3	3	8.00637
1	0	1	0	0	56	1965	1	0	1	2	1	1	1	2	3	2	10.309
3	1	5	1	1	73	1948	1	0	3	4	2	5	1	3	4	4	10.8198
3	1	4	0	1	71	1950	0	0	1	3	1	5	1	3	4	3	10.309
1	0	1	0	0	37	1984	1	0	2	3	1	1	1	2	5	1	10.1266
3	0	1	0	0	61	1960	1	0	1	3	2	5	1	2	5	6	9.21034
2	0	1	0	0	70	1951	1	0	1	2	1	4	1	2	3	5	7.6009
3	1	4	0	1	49	1972	1	0	5	3	2	5	0	3	3	2	10.8198
2	0	1	0	0	66	1955	1	0	1	2	1	4	1	2	3	6	8.00637
3	1	4	1	0	30	1991	1	0	4	3	1	8	1	3	5	6	12.2061
2	1	5	0	0	53	1968	1	1	2	3	1	4	1	2	4	1	10.5966
3	0	1	0	0	86	1935	1	0	1	3	2	5	1	2	2	1	10.779
2	0	1	0	1	59	1962	1	0	1	2	2	4	1	2	3	5	11.0021
3	0	1	0	1	83	1938	0	0	1	3	1	5	1	3	4	1	10.779
2	1	3	0	1	29	1992	1	0	5	3	1	4	1	3	4	3	12.0436
2	0	1	0	1	92	1929	0	1	1	3	1	4	1	3	3	1	11.3504
3	1	5	1	0	51	1970	1	0	4	3	4	5	1	3	4	5	11.6952
3	1	3	1	0	73	1948	1	1	2	3	1	5	1	2	4	6	10.5966
1	0	1	0	0	25	1996	1	0	2	2	1	5	1	2	4	6	10.5966
3	1	5	1	0	79	1942	1	0	1	3	1	5	1	2	2	1	6.90776
3	1	5	0	0	50	1971	1	1	2	3	1	10	1	2	4	1	10.0858
3	0	1	1	0	68	1953	1	0	1	2	2	5	1	2	5	1	6.90776
2	1	5	0	1	39	1982	1	0	4	3	1	5	1	2	4	1	10.5966
1	0	1	1	0	68	1953	1	0	1	1	1	4	1	2	1	1	7.6009
1	0	1	1	0	56	1965	1	0	2	1	2	3	1	2	3	1	9.21034
2	1	5	1	0	49	1972	1	0	2	2	1	1	1	2	3	4	10.309
1	0	1	1	0	71	1950	0	0	1	2	1	3	1	2	3	1	9.21034
4	1	2	0	0	52	1969	0	0	1	2	2	3	1	2	3	2	8.51719
3	0	1	1	0	49	1972	1	0	2	1	1	3	1	2	3	1	10.5966
3	1	5	1	0	58	1963	1	0	1	3	1	8	1	2	4	1	8.69951
3	0	1	0	0	59	1962	1	0	1	3	1	3	1	2	5	5	9.10498
2	1	5	1	0	58	1963	1	0	2	3	1	5	1	2	4	3	10.309
2	1	4	1	0	22	1999	0	1	5	3	1	4	1	2	5	5	8.69951
3	0	1	0	0	67	1954	1	0	1	3	1	5	1	2	2	1	8.75526
1	1	2	0	0	22	1999	0	0	5	2	1	1	1	2	4	5	8.29405
3	1	4	0	0	46	1975	1	0	2	3	2	5	1	3	4	2	10.309
1	1	4	0	0	20	2001	0	0	2	2	1	3	1	2	4	3	10.8198
3	1	2	1	0	58	1963	0	0	1	2	1	5	1	2	3	6	9.90349
3	1	2	0	0	36	1985	1	0	2	3	1	5	1	2	4	3	10.1266
2	0	1	1	0	52	1969	1	0	3	3	1	4	1	3	4	3	10.5966
1	0	1	1	0	55	1966	0	0	1	3	2	1	1	3	3	3	9.90349
2	1	2	1	0	67	1954	1	0	2	3	1	1	1	2	3	2	8.6125
2	1	3	1	0	55	1966	0	0	1	2	1	5	1	2	4	1	10.309
3	1	5	0	1	56	1965	1	0	2	4	1	7	1	2	5	5	10.1659
3	0	1	0	1	55	1966	1	1	2	3	1	6	1	3	3	4	10.0432
3	1	3	1	1	42	1979	1	0	3	4	1	7	1	3	4	5	12.8992
3	1	3	0	1	26	1995	1	0	4	3	2	6	1	3	4	3	11.5129
2	0	1	1	0	54	1967	1	0	2	3	1	2	1	2	2	4	10.1266
2	1	5	0	0	48	1973	1	0	2	2	1	3	1	2	3	3	9.21034
3	1	3	0	0	65	1956	0	0	2	2	2	5	1	2	3	1	7.6009
3	0	1	1	1	83	1938	0	0	3	3	1	4	1	2	4	5	8.9872
1	1	2	1	1	71	1950	1	1	3	3	1	3	1	2	4	3	10.4913
2	1	5	0	1	36	1985	1	0	3	4	1	2	1	2	4	3	10.8198
3	1	2	0	1	25	1996	0	0	5	4	2	7	1	2	4	6	11.3504
1	1	2	1	0	22	1999	0	0	4	2	0	3	1	3	3	5	8.51719
3	1	5	0	0	43	1978	1	0	4	2	1	4	1	2	3	3	10.5966
3	1	5	0	0	57	1964	1	0	2	3	2	5	1	2	4	6	10.779
2	1	5	0	1	54	1967	1	0	3	2	1	4	1	2	2	6	9.21034
2	1	5	0	1	56	1965	1	0	2	2	1	5	1	3	3	3	10.309
3	0	1	1	1	47	1974	0	1	5	3	1	6	1	3	4	1	11.7753
3	0	1	1	1	66	1955	0	0	3	3	1	5	1	3	4	2	11.0021
2	0	1	1	1	68	1953	1	0	2	3	1	4	1	3	4	3	10.779
3	1	3	1	1	73	1948	1	1	3	3	1	5	1	2	3	2	11.0821
3	1	5	1	0	63	1958	1	0	1	4	1	4	1	2	3	1	9.90349
3	1	5	1	1	84	1937	1	1	3	2	1	5	1	2	2	2	11.0021
3	1	5	1	0	59	1962	1	0	1	3	2	8	1	2	3	1	10.309
3	1	2	1	0	60	1961	1	0	3	3	1	5	1	2	3	1	10.309
3	0	1	0	0	50	1971	1	0	1	3	1	5	1	2	4	2	8.00637
3	0	1	0	0	50	1971	1	0	2	3	1	7	1	2	3	4	9.21034
4	1	5	1	1	67	1954	1	0	2	3	1	5	1	2	3	2	10.8198
1	0	1	1	1	40	1981	1	0	4	2	2	6	1	2	4	3	10.8198
1	1	2	0	0	57	1964	1	0	2	3	1	6	1	2	3	2	9.4727
3	0	1	1	1	77	1944	1	1	1	3	1	2	1	2	1	1	10.5966
3	1	4	1	0	68	1953	1	0	1	3	2	5	1	3	5	5	8.51719
3	1	5	0	0	72	1949	1	0	1	3	2	5	1	3	3	7	10.309
3	0	1	0	0	55	1966	1	0	1	3	1	6	1	2	5	3	8.00637
3	0	1	0	0	57	1964	1	0	1	3	1	6	1	2	3	1	8.29405
4	0	1	0	0	54	1967	1	0	2	4	1	8	1	2	4	7	11.5129
1	0	1	1	1	50	1971	1	0	2	2	1	2	1	2	4	5	10.1266
2	0	1	0	0	32	1989	1	0	2	3	1	4	1	2	3	3	10.8198
2	0	1	0	0	39	1982	1	0	1	3	0	5	1	2	3	7	10.1346
2	1	5	0	1	55	1966	1	0	2	3	1	4	1	2	3	3	10.1346
3	0	1	0	0	45	1976	1	0	1	2	0	4	1	2	3	1	9.90349
2	1	5	1	1	22	1999	0	0	4	3	3	4	0	3	4	7	10.4631
3	0	1	1	0	42	1979	1	0	3	3	1	4	1	3	5	6	11.2898
5	1	4	0	0	59	1962	0	0	1	3	2	10	1	3	3	1	8.51719
1	1	5	0	1	67	1954	1	0	2	2	1	3	1	2	1	5	9.79813
2	1	4	0	0	31	1990	1	0	3	2	1	5	0	2	4	5	10.8198
3	1	2	0	0	31	1990	1	0	3	3	1	5	1	2	4	5	11.5129
2	1	2	0	1	40	1981	0	0	5	4	1	5	1	3	3	2	10.5966
2	1	4	0	0	42	1979	1	0	1	2	1	5	1	2	2	1	9.90349
2	1	5	1	0	29	1992	1	0	4	4	1	2	1	2	4	5	10.8198
3	0	1	1	0	80	1941	0	1	1	3	3	8	1	2	2	2	8.4029
2	0	1	1	0	48	1973	1	0	3	3	2	3	1	2	4	3	10.5966
4	1	5	1	0	67	1954	1	0	2	3	1	7	1	2	2	6	9.90349
4	0	1	1	0	52	1969	1	0	1	2	1	5	0	2	1	1	8.69951
3	0	1	1	0	57	1964	1	0	2	3	2	5	1	2	3	3	9.90349
3	1	2	1	0	25	1996	0	0	3	4	2	5	1	3	3	4	10.5966
1	1	5	1	0	79	1942	1	0	1	1	1	1	1	2	2	2	7.09008
2	1	4	0	1	54	1967	1	0	3	3	2	5	1	3	3	5	11.1563
1	0	1	1	0	56	1965	1	0	3	2	1	1	1	2	4	5	9.21034
3	1	4	0	1	67	1954	1	0	2	3	1	5	1	3	5	6	10.5966
3	0	1	0	0	46	1975	1	0	1	3	1	1	1	3	3	4	10.8198
2	1	2	0	1	29	1992	1	1	5	2	1	4	1	3	5	4	11.4076
1	1	5	0	0	60	1961	1	0	1	3	2	1	1	3	3	1	6.10925
2	0	1	1	1	35	1986	1	0	3	3	1	4	1	2	5	4	10.8198
1	0	1	1	0	50	1971	0	0	1	2	2	1	1	3	5	2	10.5966
3	1	3	1	0	48	1973	1	0	2	3	1	6	1	2	4	5	10.309
3	0	1	1	0	68	1953	1	0	3	3	2	5	1	3	4	1	9.61581
1	0	1	1	0	45	1976	1	0	2	2	1	4	1	3	4	5	11.0021
1	1	2	1	0	43	1978	1	0	3	2	1	2	1	3	3	5	10.1266
3	0	1	0	0	57	1964	1	0	2	3	1	6	1	3	2	7	9.90349
2	1	3	0	0	44	1977	1	0	2	2	1	4	1	3	4	5	10.309
1	0	1	0	0	30	1991	1	0	2	2	1	4	1	3	4	3	8.9872
2	1	4	1	0	19	2002	0	0	3	3	2	3	1	3	5	5	10.309
1	1	2	0	1	61	1960	1	1	3	3	1	4	1	3	4	6	9.90349
1	1	2	1	1	45	1976	1	0	3	1	1	1	1	3	4	3	10.8198
2	1	5	1	1	49	1972	1	0	5	4	1	3	1	3	3	5	12.2061
2	0	1	1	0	68	1953	1	0	2	3	1	5	1	3	2	3	9.21034
2	1	2	1	1	59	1962	1	0	5	2	2	3	1	3	4	4	11.1563
3	0	1	0	1	44	1977	1	0	2	3	2	6	1	3	5	1	10.309
3	1	5	1	1	67	1954	1	0	1	3	3	5	1	3	3	1	10.7144
4	1	4	1	1	72	1949	1	0	3	3	3	7	1	3	4	5	8.36637
2	1	4	0	0	36	1985	1	0	2	2	1	1	1	3	3	5	9.90349
2	1	3	1	0	50	1971	1	0	2	4	1	2	1	3	3	5	11.5129
2	1	5	1	1	51	1970	1	0	2	3	1	3	1	2	5	3	10.5966
3	1	5	1	1	79	1942	1	1	2	3	1	4	1	3	4	3	10.779
3	1	4	1	1	81	1940	1	1	3	4	1	6	1	3	4	4	11.3386
3	1	5	1	1	60	1961	1	0	3	2	1	5	1	3	2	6	10.4913
3	0	1	0	0	65	1956	1	0	2	3	1	5	1	3	4	3	10.2681
4	1	5	0	1	39	1982	1	0	4	3	1	6	1	2	4	3	10.1266
1	1	3	0	1	56	1965	0	0	2	2	2	2	1	2	2	1	8.69951
2	1	5	0	1	46	1975	1	0	4	2	3	5	1	3	4	4	11.5129
3	1	5	1	0	69	1952	1	0	2	3	1	6	1	3	3	2	10.5966
1	0	1	1	0	66	1955	0	0	2	2	2	4	1	2	2	2	8.9872
2	1	4	0	1	53	1968	1	0	2	1	1	4	1	3	4	2	9.90349
2	1	5	1	0	49	1972	1	0	2	2	2	3	1	3	5	5	10.8198
2	1	2	0	0	56	1965	0	0	1	2	0	5	1	3	4	3	10.309
3	1	5	0	0	41	1980	1	0	1	2	0	3	1	2	3	1	10.309
3	1	5	1	0	69	1952	1	0	1	3	1	3	1	2	5	1	7.35244
1	1	2	0	1	34	1987	1	0	3	3	1	3	1	2	5	5	10.8198
2	1	3	0	0	29	1992	1	0	2	3	1	5	1	2	5	6	9.21034
2	1	2	1	0	58	1963	1	0	3	2	1	1	1	2	1	2	10.309
3	0	1	0	0	59	1962	1	0	2	4	1	6	1	2	4	3	9.61581
2	1	2	1	0	52	1969	1	0	2	3	1	5	1	3	3	3	11.0021
3	0	1	0	0	58	1963	1	0	2	3	2	6	1	3	5	1	11.6082
3	1	5	1	1	78	1943	1	1	2	3	1	6	1	2	3	3	11.0021
3	1	5	0	0	34	1987	1	0	2	3	1	4	1	2	3	6	11.0021
3	1	5	0	1	70	1951	1	1	1	3	1	7	1	2	3	3	10.0858
3	0	1	1	0	40	1981	1	0	2	3	1	5	1	3	4	3	10.309
3	1	5	0	0	68	1953	1	1	1	3	1	5	1	2	4	3	7.09008
2	1	3	0	1	39	1982	1	0	3	3	1	3	1	3	2	4	10.779
3	0	1	0	0	77	1944	1	0	2	1	2	5	1	3	1	1	7.25559
1	0	1	0	0	64	1957	1	0	1	3	1	1	1	2	3	2	9.21034
1	0	1	1	0	35	1986	1	0	3	3	1	8	1	2	5	2	8.51719
2	0	1	0	0	66	1955	1	0	1	2	1	1	1	3	5	3	7.67786
3	0	1	1	0	63	1958	1	1	3	3	1	5	1	3	5	2	9.90349
3	1	2	0	0	54	1967	1	0	1	2	1	5	1	3	3	7	11.1563
1	0	1	0	0	60	1961	1	0	2	2	2	1	1	3	2	1	8.29405
4	0	1	0	0	72	1949	1	0	1	4	1	5	0	3	3	5	7.18539
3	0	1	1	0	71	1950	0	0	1	3	1	5	1	3	5	1	7.24423
1	1	3	1	0	25	1996	0	1	4	3	1	1	1	3	5	5	9.90349
2	0	1	1	0	55	1966	1	0	2	3	1	4	1	3	5	5	10.9151
3	0	1	0	1	67	1954	1	0	1	3	1	5	1	3	2	2	9.68034
2	1	2	0	0	51	1970	1	0	2	3	1	4	1	3	4	1	9.21034
3	1	3	1	0	59	1962	1	0	2	3	1	6	1	3	3	4	11.0021
3	1	4	1	1	41	1980	1	0	3	3	1	5	1	3	4	6	11.5129
3	1	5	1	0	65	1956	1	0	3	2	2	5	1	3	3	5	9.90349
1	0	1	0	1	59	1962	1	0	3	2	1	6	1	3	1	2	9.16952
3	1	2	0	0	46	1975	1	0	1	3	1	4	1	3	5	5	10.5966
3	1	4	1	1	68	1953	1	1	2	3	1	5	1	2	4	2	8.51719
2	1	5	1	0	69	1952	1	0	1	3	2	1	1	2	4	5	9.90349
2	1	5	1	1	70	1951	1	0	1	3	1	4	1	3	4	5	10.8198
1	1	5	0	1	63	1958	0	0	3	2	1	1	1	3	2	1	10.4913
2	1	3	0	1	74	1947	0	1	2	2	1	5	1	2	3	5	7.37776
2	1	4	0	1	54	1967	1	0	1	2	1	5	1	2	4	3	9.95228
1	0	1	0	1	58	1963	1	0	2	2	2	1	1	2	1	1	9.21034
2	1	2	0	1	52	1969	1	0	3	2	1	4	1	2	4	2	9.21034
2	1	3	0	0	58	1963	1	0	1	3	1	7	1	3	4	5	9.21034
3	1	5	1	0	77	1944	1	0	1	3	1	3	1	3	4	2	4.60517
3	1	3	1	1	56	1965	1	0	3	3	2	5	1	3	3	5	10.309
3	0	1	1	1	82	1939	1	0	3	3	1	5	1	2	2	7	10.8967
3	1	5	0	1	41	1980	1	0	3	3	1	6	1	2	4	5	10.8198
3	1	4	1	1	21	2000	0	0	5	4	2	5	1	3	4	6	9.79813
1	1	4	0	0	69	1952	0	0	2	2	1	1	1	2	3	5	9.39266
3	1	5	0	1	42	1979	1	1	4	4	1	5	1	3	5	5	11.5129
1	1	3	1	0	32	1989	1	0	2	3	1	1	1	2	3	4	11.2898
1	0	1	1	0	44	1977	1	0	1	1	1	5	1	2	3	3	9.90349
3	1	5	1	1	58	1963	0	0	4	3	3	6	1	2	3	2	12.2061
2	1	4	1	0	35	1986	0	0	2	3	1	1	0	2	4	3	9.21034
3	1	3	1	0	56	1965	1	0	2	3	1	5	1	2	3	2	10.0858
2	1	4	1	1	60	1961	1	0	3	3	5	4	1	2	3	6	9.39266
3	1	3	1	0	50	1971	1	1	2	3	1	5	1	2	3	2	10.5966
2	1	5	0	1	60	1961	1	0	2	2	1	5	1	2	4	2	10.0858
3	1	5	0	1	74	1947	0	0	1	3	1	6	1	3	4	6	10.779
2	1	4	0	1	61	1960	1	0	3	3	1	4	1	3	4	3	10.0858
2	1	5	0	1	58	1963	1	1	4	3	0	4	1	3	5	5	11.5129
2	1	4	0	1	49	1972	1	0	2	2	1	6	1	3	4	3	9.90349
3	1	5	1	1	81	1940	1	1	2	3	1	4	1	3	4	3	10.779
3	1	4	1	0	32	1989	1	0	3	3	1	6	1	3	4	5	11.0021
1	0	1	0	0	31	1990	1	0	1	2	1	1	1	2	4	1	10.5966
1	1	4	1	0	23	1998	0	1	5	3	1	4	1	3	5	5	8.51719
2	1	5	0	0	64	1957	1	0	1	2	1	5	1	2	2	6	7.09008
1	1	5	0	1	68	1953	0	0	1	2	1	3	1	3	3	1	10.3859
1	1	5	0	1	61	1960	1	0	1	3	1	5	1	2	2	1	7.6009
2	1	3	1	1	21	2000	0	0	5	3	2	5	1	3	5	6	9.39266
3	0	1	0	1	74	1947	1	0	1	2	1	5	1	2	2	2	10.1811
4	1	5	0	1	28	1993	1	0	5	4	1	8	1	2	4	6	11.7753
1	1	5	0	1	43	1978	0	1	4	2	1	6	1	2	4	6	10.5966
3	1	3	1	1	32	1989	1	0	4	3	1	4	1	3	3	2	10.5966
1	0	1	1	0	75	1946	1	0	2	2	2	1	1	2	1	3	7.09008
3	1	4	0	1	39	1982	1	0	3	4	3	6	0	3	4	4	11.5129
2	1	5	1	1	69	1952	1	1	3	3	2	3	1	3	4	2	10.8198
1	1	4	0	0	57	1964	0	0	1	2	1	5	1	2	4	1	10.1266
2	0	1	1	1	58	1963	1	0	2	3	1	4	1	2	3	3	11.0021
3	1	3	0	1	35	1986	1	0	4	3	1	4	0	2	3	4	10.8198
2	1	2	1	1	58	1963	1	0	2	2	1	4	1	3	4	5	9.79813
3	1	4	1	0	51	1970	1	0	4	3	1	3	1	3	3	6	11.5129
3	0	1	0	1	46	1975	1	0	2	3	1	4	1	3	4	6	10.8198
2	0	1	1	0	73	1948	0	0	1	4	1	6	1	2	2	7	7.35244
2	0	1	1	0	63	1958	1	0	1	2	1	5	1	2	3	1	9.90349
3	1	3	1	1	36	1985	1	0	5	3	1	6	1	3	5	5	11.6952
1	1	5	1	1	59	1962	0	0	3	1	1	1	1	3	3	6	9.61581
2	1	4	0	1	69	1952	1	0	2	2	1	3	1	2	2	3	10.1659
3	1	5	0	0	72	1949	1	0	1	3	1	5	1	2	4	7	7.2724
2	1	4	1	0	43	1978	1	0	2	2	1	4	1	2	4	5	10.5966
1	1	3	0	0	25	1996	0	1	5	3	1	2	1	2	3	6	8.85352
3	1	3	0	1	37	1984	1	0	5	3	1	6	1	3	4	3	11.5129
3	1	5	0	1	74	1947	0	0	1	2	1	5	1	3	4	5	10.8967
3	0	1	1	0	51	1970	1	0	1	3	2	5	1	2	3	3	11.5129
1	0	1	0	1	77	1944	0	0	2	2	1	1	1	2	2	6	10.0858
3	0	1	0	0	70	1951	1	0	1	3	1	7	1	2	3	7	8.00637
4	0	1	0	1	55	1966	1	0	2	4	1	7	1	2	4	7	9.90349
2	1	5	1	1	55	1966	1	0	2	2	2	4	1	2	4	5	10.309
2	0	1	0	1	46	1975	1	0	2	3	1	4	1	2	4	5	10.5966
4	1	5	0	1	65	1956	0	0	2	4	1	5	1	3	4	3	10.5966
3	1	5	1	1	67	1954	1	1	4	3	1	7	1	3	3	3	11.5129
4	1	3	1	1	65	1956	1	1	3	3	3	8	1	3	4	6	11.2898
3	1	5	0	1	45	1976	1	0	2	3	1	5	1	2	5	7	11.1563
3	0	1	0	0	64	1957	0	0	1	1	1	5	1	2	4	1	10.2256
2	1	2	0	0	35	1986	1	0	2	2	3	5	1	2	3	5	9.90349
2	1	2	1	1	55	1966	1	0	1	3	1	4	1	3	3	7	11.0021
3	1	4	1	1	43	1978	1	0	2	2	1	1	1	2	3	6	9.61581
2	1	5	1	1	43	1978	1	0	2	2	1	4	1	2	3	3	10.8198
3	1	5	1	1	60	1961	1	0	3	4	1	5	1	2	4	6	11.7753
3	1	4	0	1	63	1958	1	1	3	2	1	5	1	2	3	5	10.2681
4	1	2	0	0	70	1951	1	0	1	4	1	7	1	2	1	3	7.09008
1	0	1	0	1	56	1965	1	0	2	1	1	1	1	2	5	1	10.309
2	1	5	0	1	55	1966	1	0	2	2	1	5	1	2	3	6	9.90349
3	0	1	1	0	64	1957	1	0	1	3	2	5	1	2	5	5	10.1266
2	1	3	0	0	27	1994	0	0	5	3	1	3	1	2	3	6	11.1563
3	1	5	1	1	59	1962	1	0	3	3	2	5	1	2	5	2	9.21034
3	1	5	0	1	41	1980	0	0	2	2	1	4	1	2	5	1	9.90349
5	1	5	1	1	65	1956	1	1	3	3	2	5	1	2	4	3	10.1266
1	1	3	0	1	46	1975	1	0	2	2	1	7	1	2	3	4	10.8198
3	1	4	1	1	59	1962	1	0	2	3	0	5	1	2	5	5	10.4631
2	0	1	1	1	52	1969	1	0	2	3	1	5	1	2	4	1	10.1266
3	1	5	0	1	65	1956	1	0	1	2	2	3	1	2	2	1	8.21501
3	0	1	1	0	54	1967	1	0	1	1	1	5	1	2	4	1	10.1266
3	0	1	1	0	51	1970	1	0	1	4	1	5	1	2	4	2	10.309
3	1	5	0	1	39	1982	1	0	2	3	2	7	1	2	4	2	9.21034
3	1	5	1	1	51	1970	1	0	1	3	1	7	1	2	2	3	10.8198
3	1	3	1	0	55	1966	1	0	1	3	1	6	1	2	4	6	10.5966
2	0	1	1	0	59	1962	1	0	2	2	1	5	1	2	3	4	10.8198
4	1	5	1	1	56	1965	1	1	3	3	1	6	1	2	4	6	10.8198
2	1	5	1	1	65	1956	1	1	3	2	1	4	1	3	3	7	10.5966
3	0	1	0	0	88	1933	0	0	1	3	1	5	1	2	1	2	7.09008
1	1	2	0	0	58	1963	1	0	3	2	2	2	1	2	4	2	11.2898
1	1	5	0	0	75	1946	1	0	1	2	1	1	1	2	2	1	8.29405
2	0	1	0	0	56	1965	1	0	1	3	1	5	1	2	3	1	8.29405
4	1	5	1	0	70	1951	1	0	1	3	2	5	1	2	5	1	8.29405
1	0	1	1	0	55	1966	1	0	2	2	2	1	1	2	3	3	9.90349
4	1	4	1	0	56	1965	1	0	2	3	1	6	1	2	3	5	9.90349
4	1	5	1	0	71	1950	1	0	1	3	1	5	1	2	2	5	9.21034
3	0	1	0	0	63	1958	0	0	1	1	1	1	1	2	1	1	8.00637
1	1	2	0	0	56	1965	1	0	1	1	1	4	1	2	2	2	7.6009
1	1	4	0	0	56	1965	1	0	2	3	2	2	1	2	2	1	8.51719
3	0	1	0	0	71	1950	1	0	1	3	1	5	1	2	1	2	7.6009
2	1	2	1	0	70	1951	1	1	1	2	1	5	1	2	3	2	8.85367
3	1	4	0	0	72	1949	1	0	1	1	1	6	1	2	2	1	7.6009
3	0	1	1	0	77	1944	1	0	1	3	1	6	1	2	4	1	8.00637
3	0	1	0	0	68	1953	1	0	1	2	1	5	1	2	2	1	8.51719
2	1	3	0	0	35	1986	1	0	5	2	1	5	1	2	4	6	12.2061
1	0	1	0	0	70	1951	1	0	1	2	1	6	1	2	3	1	8.51719
1	0	1	0	0	72	1949	1	0	1	1	1	1	1	2	1	3	7.2724
3	0	1	1	0	54	1967	1	1	3	4	1	7	1	2	3	3	10.24
1	0	1	1	0	68	1953	1	0	1	3	1	5	1	2	3	1	9.90349
4	0	1	0	0	67	1954	0	0	1	2	1	6	1	2	4	6	9.21034
3	1	5	1	1	80	1941	1	0	1	3	1	5	1	2	4	1	10.4913
3	1	5	0	0	42	1979	1	0	3	3	1	5	1	2	4	5	10.8198
3	1	3	0	1	49	1972	0	0	3	3	1	6	1	3	5	4	11.5129
3	0	1	1	1	54	1967	1	1	3	3	1	8	1	2	3	1	10.8198
3	1	5	1	1	71	1950	1	0	2	3	1	7	1	2	4	1	10.5558
2	1	5	0	1	66	1955	1	0	1	1	1	4	1	2	3	1	8.18869
3	1	5	1	1	69	1952	0	1	1	3	1	4	1	2	3	5	10.6969
3	0	1	0	1	76	1945	0	0	2	3	1	5	1	3	2	1	9.57498
3	1	5	0	1	57	1964	0	0	3	3	1	5	1	3	3	5	10.3482
2	0	1	1	1	41	1980	1	0	1	3	5	1	1	3	1	1	11.0021
3	0	1	0	0	75	1946	0	0	1	3	1	5	0	2	1	6	8.34284
2	0	1	1	0	68	1953	1	0	1	2	1	3	1	2	1	5	8.29405
1	1	5	0	0	55	1966	1	0	1	3	2	3	1	2	3	7	8.51719
1	0	1	0	0	38	1983	1	0	2	3	1	3	1	2	3	3	10.309
1	1	4	0	0	59	1962	1	0	2	2	1	1	1	2	3	1	10.1266
3	1	5	0	1	63	1958	0	0	1	2	1	5	1	3	5	2	9.21034
3	0	1	1	1	63	1958	1	1	3	3	1	5	1	3	1	5	10.4913
2	1	2	1	0	33	1988	0	1	2	3	1	4	1	2	4	6	10.8198
2	1	2	1	0	60	1961	1	0	3	3	1	3	1	2	5	7	10.0858
2	1	2	0	1	54	1967	1	0	2	3	1	5	1	2	4	2	11.1563
2	1	2	1	1	50	1971	0	0	3	2	1	1	1	3	2	6	9.21034
3	0	1	0	1	35	1986	1	0	3	3	1	7	1	2	4	1	10.779
3	1	2	1	0	32	1989	1	0	5	3	1	6	1	2	4	5	11.2898
3	1	2	0	1	40	1981	1	0	3	3	1	6	1	2	4	3	9.21034
2	1	3	0	1	66	1955	1	0	2	3	1	5	1	3	4	6	10.4631
2	1	5	1	1	64	1957	1	1	4	2	1	5	1	3	3	3	10.5966
2	1	4	1	0	25	1996	0	1	5	3	1	6	1	3	4	5	9.90349
2	1	4	1	0	47	1974	1	0	2	3	2	5	1	2	5	6	10.8198
1	1	5	1	1	63	1958	1	0	3	3	2	3	1	3	4	5	10.309
2	1	5	1	1	64	1957	1	1	3	2	1	3	1	3	5	3	10.6164
2	0	1	0	1	70	1951	1	0	2	2	1	4	1	3	3	1	10.779
2	1	4	1	1	74	1947	1	1	2	2	2	6	1	2	3	5	10.4043
3	1	5	0	1	66	1955	0	0	2	2	1	5	1	3	3	5	10.0858
1	1	4	1	1	53	1968	1	0	2	2	1	1	1	2	3	6	10.8198
1	1	2	1	0	44	1977	1	0	2	1	1	3	1	2	3	5	9.90349
3	0	1	1	0	60	1961	1	0	1	3	1	5	1	2	4	4	8.69951
2	1	2	0	0	54	1967	1	0	2	2	2	5	1	2	1	2	9.21034
1	0	1	0	0	51	1970	1	0	1	2	1	4	1	2	3	1	9.61581
2	1	5	1	0	58	1963	0	1	3	3	1	5	1	2	4	2	9.39266
2	0	1	1	1	51	1970	1	0	2	2	1	3	1	2	4	6	10.5966
3	1	4	0	1	56	1965	1	0	4	4	1	5	1	2	4	3	10.1266
2	1	2	1	0	43	1978	1	0	1	2	2	3	1	2	2	3	10.8198
4	1	5	0	1	65	1956	1	0	3	2	1	10	1	2	4	4	9.39266
4	1	5	0	1	62	1959	1	0	2	3	1	6	1	2	3	7	9.48797
3	1	4	0	0	52	1969	1	0	1	2	1	5	1	2	2	1	8.41183
2	0	1	1	1	62	1959	1	0	1	3	1	8	1	2	5	1	10.1659
2	0	1	1	0	44	1977	1	0	1	3	1	4	1	3	4	5	11.6952
1	0	1	0	0	49	1972	1	0	1	1	1	1	1	3	1	6	8.51719
3	1	2	1	0	36	1985	0	0	1	3	1	6	1	3	5	4	11.6082
3	1	5	0	1	70	1951	1	1	2	3	1	5	1	2	4	3	10.4913
2	0	1	0	0	25	1996	1	0	1	2	3	4	0	3	3	2	8.9872
4	1	5	0	1	77	1944	1	0	3	4	1	8	1	2	4	3	10.4913
2	1	2	1	0	49	1972	1	0	2	3	1	3	1	3	4	4	10.4631
1	1	3	1	0	62	1959	1	1	3	3	1	1	1	3	3	6	9.90349
3	0	1	1	0	63	1958	1	0	2	3	1	5	1	3	4	7	7.31322
1	1	3	0	0	62	1959	1	0	1	2	1	5	1	2	4	3	7.09008
3	1	5	1	1	76	1945	1	0	2	4	2	6	1	3	3	5	10.8893
2	0	1	1	0	70	1951	1	0	1	1	1	1	1	3	3	1	8.29405
3	1	5	1	1	57	1964	1	0	5	3	3	6	1	3	5	6	11.5129
2	1	3	1	0	39	1982	1	1	4	3	1	6	1	3	5	5	11.1563
3	0	1	1	0	49	1972	1	0	2	3	3	1	1	3	3	5	10.309
1	0	1	0	0	79	1942	0	0	1	3	2	1	0	3	4	7	7.09008
3	0	1	1	0	51	1970	1	0	1	3	1	6	1	2	4	7	9.90349
3	1	4	1	1	51	1970	1	0	4	4	1	6	1	3	4	4	12.2061
1	0	1	1	1	64	1957	1	0	1	1	1	1	1	3	3	1	9.39266
1	0	1	1	0	52	1969	1	0	1	2	2	3	1	2	2	2	9.79813
1	0	1	0	0	52	1969	1	0	1	1	1	5	1	2	2	1	8.00637
3	1	2	1	0	34	1987	1	0	2	3	1	7	1	2	5	4	11.2898
1	0	1	1	0	63	1958	1	0	1	1	1	1	1	2	2	1	9.21034
1	1	2	0	1	40	1981	1	0	2	2	1	1	1	2	3	2	9.39266
2	1	2	1	0	48	1973	1	0	1	2	1	9	1	2	5	2	10.309
3	1	2	0	0	33	1988	1	0	2	3	1	5	0	2	5	5	11.5129
3	1	3	1	0	35	1986	1	0	2	2	1	4	1	3	3	7	10.309
4	0	1	1	0	84	1937	1	0	2	3	1	6	1	2	4	1	7.18539
2	0	1	1	0	72	1949	1	0	1	2	1	7	1	2	1	7	7.31322
4	0	1	0	0	58	1963	1	0	1	3	1	8	1	2	3	5	9.39266
2	1	3	0	0	41	1980	1	0	2	2	2	3	1	3	2	7	9.21034
2	0	1	1	0	45	1976	1	0	2	3	1	3	1	2	4	5	10.309
2	1	5	1	0	47	1974	0	1	2	3	1	4	1	3	4	5	10.309
3	1	4	0	0	57	1964	1	0	2	3	2	4	1	2	3	2	8.69951
3	0	1	1	0	34	1987	1	0	2	2	1	1	1	3	4	1	10.8198
1	1	5	1	0	81	1940	0	0	1	1	1	10	1	2	2	1	8.29405
3	1	4	1	0	52	1969	0	0	1	3	2	6	1	2	4	6	8.51719
3	1	5	0	0	57	1964	1	0	1	3	1	5	1	2	3	3	8.69951
2	1	4	0	1	55	1966	1	0	1	3	1	5	1	2	3	6	10.8198
2	1	2	1	0	60	1961	0	0	1	3	1	4	1	2	3	6	10.309
3	1	3	0	0	55	1966	1	0	1	3	1	5	1	2	4	1	9.21034
3	0	1	0	0	58	1963	1	0	1	3	1	6	1	2	4	4	10.8198
3	1	2	1	1	44	1977	1	1	4	3	1	9	1	2	4	5	10.8198
1	1	2	1	0	68	1953	1	0	1	1	1	1	0	2	3	1	9.57498
1	1	4	1	1	38	1983	1	0	3	2	1	2	0	2	4	5	10.8198
1	0	1	1	1	51	1970	1	1	3	2	1	4	1	2	2	6	10.309
2	1	2	0	0	52	1969	1	0	2	2	4	5	1	3	3	4	9.57498
3	0	1	0	0	57	1964	1	0	3	2	1	4	1	3	5	1	8.69951
2	0	1	1	0	62	1959	1	0	3	2	1	1	1	3	4	4	9.21034
2	0	1	0	0	54	1967	1	0	1	3	1	5	1	2	5	6	11.4076
2	0	1	1	0	51	1970	1	0	3	3	1	4	1	3	5	5	11.2898
3	0	1	1	0	52	1969	1	0	2	3	1	6	1	2	4	3	10.309
3	0	1	0	0	64	1957	1	0	1	4	2	3	1	2	4	7	7.09008
2	1	5	0	0	56	1965	1	0	1	3	1	6	1	2	4	7	7.09008
4	1	5	0	1	62	1959	1	0	3	3	2	8	1	3	4	1	10.4913
4	1	2	0	0	57	1964	1	0	1	3	2	5	1	2	4	7	9.03599
2	1	2	1	1	62	1959	1	1	3	2	1	6	1	3	4	3	11.6952
2	1	3	0	1	66	1955	1	0	3	2	1	4	1	2	4	4	9.21034
3	0	1	0	1	74	1947	0	0	1	3	1	1	1	2	4	1	10.0858
3	1	2	1	0	79	1942	1	1	3	3	1	10	1	3	5	5	9.39266
2	0	1	1	1	69	1952	1	0	3	2	1	2	1	3	2	6	10.8198
2	1	5	0	1	76	1945	0	0	2	2	1	1	1	3	5	7	10.309
3	1	5	1	1	51	1970	1	0	2	3	1	5	1	3	2	6	10.4913
2	1	4	1	1	38	1983	1	1	5	3	1	5	1	3	2	6	12.2061
3	0	1	1	1	64	1957	1	0	2	2	1	5	1	3	1	2	10.309
2	1	5	0	1	68	1953	1	1	3	3	1	5	1	3	4	5	10.309
3	1	4	0	1	31	1990	1	0	5	3	1	7	1	3	4	6	11.3504
3	0	1	0	0	63	1958	1	0	3	3	2	5	1	2	3	3	7.35244
3	1	5	1	1	74	1947	1	1	1	3	4	5	1	3	4	3	10.7277
2	0	1	0	0	49	1972	1	0	2	3	1	2	1	2	3	2	11.0021
4	0	1	0	1	83	1938	0	0	1	3	4	6	1	2	2	7	10.4913
3	0	1	1	0	58	1963	1	0	3	3	1	5	1	3	2	5	10.8198
2	0	1	1	0	27	1994	1	0	3	3	1	3	1	3	3	3	10.8198
3	1	2	0	1	34	1987	1	0	4	3	1	5	1	3	4	5	11.0021
2	1	5	0	1	74	1947	0	1	3	2	1	4	1	3	3	6	10.779
2	1	4	0	1	27	1994	0	1	5	3	3	4	1	3	5	5	13.5924
2	1	2	1	1	29	1992	0	0	5	3	0	4	1	3	5	5	11.5129
2	1	4	0	1	25	1996	0	0	3	3	1	4	1	3	5	5	11.0021
2	1	5	0	1	60	1961	0	0	2	4	0	3	1	3	4	7	10.9402
2	1	3	1	1	28	1993	0	1	5	3	1	4	1	3	5	5	11.5129
1	0	1	0	1	72	1949	1	0	3	2	1	2	1	2	2	1	9.98045
2	1	5	1	1	71	1950	1	0	3	2	1	4	1	3	3	3	11.0021
1	1	4	1	0	39	1982	1	0	2	3	3	3	1	3	2	3	11.5129
2	1	4	1	1	72	1949	1	0	1	2	1	10	1	2	3	7	10.779
3	1	5	0	1	84	1937	1	0	2	4	1	9	1	2	2	7	10.5966
3	1	3	1	0	45	1976	1	1	2	5	1	6	1	3	5	3	12.6115
1	1	2	1	1	63	1958	0	0	3	2	1	1	1	3	3	5	11.5129
3	1	5	0	1	51	1970	1	0	2	3	1	5	1	3	3	3	10.5966
3	1	5	0	1	73	1948	1	1	1	3	0	6	1	3	3	3	10.4913
1	1	3	1	0	34	1987	1	0	4	3	3	5	1	3	3	3	11.9184
4	1	3	1	1	47	1974	1	0	4	3	1	6	1	3	4	6	11.9184
3	1	5	1	1	76	1945	1	0	2	3	1	5	1	2	3	2	10.8036
1	0	1	1	1	51	1970	1	1	2	2	2	3	1	2	4	2	10.309
4	1	5	0	1	80	1941	0	0	1	3	0	10	1	2	4	7	10.6736
1	1	5	1	0	75	1946	1	0	1	2	1	1	1	3	2	7	8.9872
3	0	1	0	0	52	1969	1	0	1	3	1	5	1	3	5	1	8.51719
2	0	1	0	0	55	1966	1	0	2	3	1	6	1	3	2	1	9.90349
2	0	1	1	1	50	1971	1	0	2	2	2	6	1	3	4	1	10.8198
1	0	1	0	1	79	1942	0	0	1	1	1	1	1	2	1	2	8.10168
2	1	5	0	0	57	1964	1	0	1	5	1	5	1	2	2	3	10.8198
2	0	1	1	0	59	1962	1	0	3	3	1	4	1	2	5	5	10.309
2	0	1	0	0	64	1957	1	0	1	2	1	5	1	2	4	1	8.00637
2	0	1	0	0	58	1963	0	0	1	2	1	1	1	2	2	2	8.77956
2	0	1	1	1	26	1995	0	0	3	2	2	2	1	3	4	5	10.8198
1	0	1	0	0	72	1949	0	0	1	1	1	2	1	3	2	1	8.00637
3	0	1	1	0	74	1947	1	0	1	2	1	6	1	3	5	1	9.72913
4	1	5	0	1	76	1945	1	0	2	3	1	6	1	3	4	3	10.309
3	1	5	1	1	69	1952	1	0	2	3	1	5	1	2	3	1	10.9613
3	1	2	0	0	26	1995	0	1	5	3	1	5	1	3	4	4	10.8209
2	1	5	1	0	44	1977	1	1	4	2	1	4	1	3	2	6	11.5129
3	0	1	0	0	69	1952	0	0	1	3	2	5	1	2	4	1	7.82405
1	1	2	1	0	53	1968	0	0	2	1	1	2	1	3	2	7	9.21034
3	1	2	1	1	74	1947	0	0	1	3	0	5	0	3	3	7	10.4913
2	1	5	0	0	60	1961	1	0	2	3	2	5	1	3	5	1	9.61581
3	1	5	0	0	53	1968	1	0	2	3	1	5	1	3	4	1	9.90349
3	0	1	0	1	45	1976	1	0	2	3	1	5	1	2	3	5	9.21034
3	1	5	1	1	65	1956	1	1	3	3	1	5	1	2	4	7	11.5129
2	1	5	0	0	45	1976	1	0	3	2	1	6	1	2	5	1	9.21034
3	1	3	0	0	58	1963	1	0	2	1	1	3	1	2	3	3	9.90349
2	1	5	1	0	42	1979	1	0	3	3	4	3	1	2	2	3	10.309
3	0	1	1	1	67	1954	1	0	4	4	2	6	1	2	4	7	11.0021
2	1	5	1	1	50	1971	1	1	2	3	1	3	1	2	4	7	11.0021
3	0	1	0	0	32	1989	1	0	2	3	1	8	0	2	4	2	11.5129
3	1	4	0	0	35	1986	1	0	4	4	2	7	1	2	5	5	11.0021
3	1	3	1	0	45	1976	1	1	2	3	1	1	1	2	5	5	12.8992
2	0	1	1	0	65	1956	1	1	2	3	2	4	1	2	2	2	9.21034
3	1	4	1	0	67	1954	1	1	1	4	1	5	1	2	3	1	10.309
2	1	2	1	0	52	1969	1	0	1	2	1	5	1	2	3	3	10.309
1	0	1	0	0	67	1954	1	0	1	1	1	5	1	2	1	7	7.6009
3	0	1	0	0	59	1962	1	0	3	3	1	5	0	2	3	2	11.5129
1	1	4	0	0	72	1949	0	0	1	1	1	5	1	2	1	1	7.6009
3	1	3	1	0	64	1957	1	1	3	3	1	5	1	2	3	7	11.0021
3	0	1	0	1	70	1951	1	0	1	3	1	5	1	2	3	2	10.5966
1	0	1	1	0	31	1990	1	0	3	2	1	1	1	2	4	5	10.309
1	0	1	1	0	63	1958	0	1	2	1	1	1	1	2	1	1	10.7416
2	0	1	0	1	70	1951	1	0	2	3	1	3	1	3	1	2	10.309
1	1	2	1	0	58	1963	1	0	2	3	1	2	1	3	5	7	9.21034
1	0	1	0	0	50	1971	1	0	2	3	1	2	1	3	5	3	8.51719
3	1	5	1	0	57	1964	1	0	3	3	1	6	1	3	5	7	9.21034
2	0	1	0	1	58	1963	0	0	3	2	1	5	1	2	1	1	10.0858
2	1	4	0	1	57	1964	1	0	3	2	1	2	1	2	4	2	9.98045
3	1	4	0	1	28	1993	1	0	4	3	1	5	1	2	4	7	10.309
3	1	4	0	1	68	1953	1	0	1	3	1	5	1	2	3	3	10.309
3	1	5	1	1	63	1958	1	0	2	3	1	10	0	2	4	3	10.4458
3	1	4	1	1	63	1958	1	1	5	2	1	5	1	2	3	6	11.5129
2	1	5	0	0	64	1957	1	0	2	4	2	5	1	2	4	2	10.309
4	1	3	1	0	64	1957	1	1	3	4	1	9	1	2	4	3	9.90349
1	1	3	1	0	51	1970	1	1	2	2	2	2	1	2	3	5	9.61581
2	1	5	1	0	64	1957	1	0	2	3	1	5	1	2	5	2	9.21034
3	0	1	1	0	70	1951	1	1	1	3	1	5	1	2	2	2	10.309
3	0	1	1	0	50	1971	1	0	2	4	1	5	1	3	5	3	10.8198
3	0	1	1	1	68	1953	1	1	2	3	1	7	1	3	4	3	9.21034
1	0	1	1	0	58	1963	1	0	2	2	1	5	0	2	2	6	7.78322
3	1	3	1	0	22	1999	0	0	5	3	2	5	0	2	3	5	7.31322
3	0	1	1	0	50	1971	1	0	2	2	1	5	1	2	4	3	9.90349
1	1	3	0	0	24	1997	0	0	3	2	1	6	1	2	3	1	10.5966
2	0	1	1	1	83	1938	1	1	2	3	1	4	1	2	1	3	10.5966
1	0	1	1	0	51	1970	1	0	1	2	2	5	1	2	1	2	9.30565
1	1	3	1	0	71	1950	1	0	1	1	1	4	1	2	3	2	11.1563
1	0	1	1	0	25	1996	0	0	2	3	1	5	1	2	4	2	11.0021
2	1	5	1	0	63	1958	1	0	2	2	1	2	1	2	2	3	9.21034
2	0	1	0	0	67	1954	1	0	1	1	1	7	1	2	1	1	7.31322
1	0	1	1	0	44	1977	1	0	1	2	1	1	1	2	3	2	10.5966
2	0	1	1	0	76	1945	1	0	1	2	1	3	1	2	3	2	9.39266
2	0	1	1	0	58	1963	1	0	1	2	1	5	1	2	1	2	10.5966
1	1	4	1	0	76	1945	1	0	1	2	1	1	1	2	3	1	7.17012
4	1	5	1	0	47	1974	1	0	1	4	1	6	1	2	4	7	10.309
3	1	5	0	0	27	1994	1	0	5	4	1	5	1	2	3	5	11.8494
3	1	5	1	1	67	1954	1	0	1	3	2	5	1	2	5	1	10.4913
1	1	4	1	1	23	1998	0	0	5	2	0	2	0	2	4	5	8.69951
2	1	4	0	1	32	1989	1	0	5	3	1	4	1	2	3	5	10.309
1	1	2	0	0	31	1990	1	0	4	2	1	5	1	2	5	5	11.9184
2	1	4	1	0	48	1973	1	0	1	1	1	1	1	2	1	1	9.21034
1	0	1	1	0	43	1978	1	0	2	3	1	1	1	2	2	5	9.90349
3	0	1	1	0	35	1986	1	0	2	4	1	5	1	2	5	6	12.2061
1	0	1	1	0	56	1965	1	0	3	2	2	2	1	2	1	5	9.90349
1	1	5	1	0	63	1958	1	0	2	2	1	5	1	2	4	1	7.6009
3	0	1	0	0	38	1983	1	0	2	2	2	5	1	3	3	3	11.2898
2	0	1	1	0	30	1991	1	0	3	3	1	3	1	3	3	6	10.8198
3	1	5	1	1	58	1963	0	1	3	3	1	5	1	3	4	5	11.2898
2	1	2	0	0	45	1976	1	0	3	2	1	4	1	3	4	6	9.90349
2	1	2	0	0	45	1976	1	0	3	2	1	4	1	3	4	2	9.90349
3	0	1	0	0	36	1985	1	0	2	2	1	5	1	3	5	7	8.29405
2	1	4	1	0	19	2002	0	0	3	2	1	4	1	2	5	4	8.29405
2	1	4	1	1	68	1953	1	0	1	3	1	3	1	2	2	2	11.0821
3	0	1	0	0	51	1970	1	0	2	3	1	5	1	2	5	6	9.21034
3	1	3	0	0	36	1985	1	0	3	3	1	7	1	3	5	5	10.309
2	1	5	1	1	66	1955	1	1	4	2	1	3	1	3	5	1	11.5129
3	1	5	0	1	50	1971	1	1	2	2	1	4	1	2	3	3	10.5966
2	1	3	0	1	30	1991	1	0	5	3	2	4	1	3	4	4	11.1563
2	0	1	1	0	54	1967	1	0	2	3	1	3	1	2	2	6	10.5966
2	1	5	0	1	63	1958	1	1	3	2	1	5	1	3	3	1	10.7144
2	1	5	0	1	62	1959	1	0	3	3	0	3	1	3	3	1	10.8198
2	0	1	1	0	53	1968	0	0	1	2	1	1	1	2	4	2	9.90349
3	0	1	0	0	57	1964	1	0	1	3	1	5	1	2	2	1	10.5966
3	0	1	0	1	74	1947	1	1	3	2	1	5	1	2	3	7	11.0021
3	0	1	0	0	58	1963	1	0	1	3	1	5	1	2	4	3	7.09008
1	1	5	0	1	74	1947	1	0	2	3	1	5	1	2	3	7	10.4913
3	0	1	0	1	51	1970	0	0	2	2	1	5	1	2	4	3	10.8513
2	1	4	0	0	62	1959	1	0	2	2	2	3	1	2	4	3	9.92329
3	1	4	0	1	85	1936	0	0	1	3	1	2	1	2	2	1	10.7536
2	1	5	0	1	54	1967	1	0	2	2	3	3	1	2	4	6	9.90349
2	1	2	0	0	59	1962	1	0	2	2	1	4	1	3	2	3	8.69951
1	1	5	0	0	72	1949	1	0	1	1	1	1	1	2	3	1	7.09008
3	0	1	0	0	67	1954	1	0	1	2	1	5	1	2	2	1	9.21034
2	1	4	1	1	48	1973	1	0	3	3	2	6	1	2	4	4	11.5129
3	1	2	1	0	62	1959	1	0	2	3	2	3	1	2	4	6	10.4631
2	1	5	1	1	70	1951	0	0	1	2	1	5	1	2	5	6	8.29405
2	0	1	1	0	79	1942	0	0	2	3	1	6	1	2	4	3	10.8198
3	1	3	0	1	39	1982	1	0	4	3	2	5	1	3	3	4	9.90349
4	0	1	0	0	59	1962	1	1	3	4	1	7	1	2	5	3	10.309
1	0	1	0	0	62	1959	1	0	1	2	1	1	1	2	2	1	7.09008
3	1	5	0	1	58	1963	1	0	2	3	1	6	1	3	2	1	10.309
2	0	1	0	0	75	1946	0	0	1	2	1	3	1	2	5	7	7.09008
3	1	2	1	1	66	1955	0	0	2	3	1	4	1	3	2	1	10.779
2	1	2	1	1	39	1982	1	0	5	3	2	5	1	3	3	3	11.6082
2	1	5	1	0	34	1987	1	1	4	3	1	5	1	2	5	6	10.5966
2	0	1	1	1	59	1962	1	0	2	2	1	1	1	2	4	1	9.90349
3	0	1	1	1	70	1951	0	0	1	2	1	7	1	2	2	5	10.5866
2	0	1	0	0	75	1946	0	1	2	2	1	4	0	2	2	5	7.09008
3	1	4	0	1	48	1973	1	0	2	3	2	5	1	2	2	7	9.98045
2	1	5	1	0	72	1949	1	1	2	3	1	5	1	2	4	4	5.94017
3	0	1	0	1	48	1973	0	0	2	3	1	6	1	2	4	6	10.5966
2	1	4	0	1	25	1996	0	0	5	3	1	4	1	2	3	2	11.2898
1	0	1	1	0	43	1978	1	0	2	2	1	3	1	2	5	3	8.51719
1	0	1	0	0	45	1976	1	0	1	2	2	2	1	2	4	3	8.51719
3	1	3	1	0	32	1989	1	0	3	3	2	8	1	2	4	4	11.5129
2	1	5	0	0	32	1989	1	0	2	1	1	1	1	2	4	2	10.309
3	1	5	1	1	81	1940	1	1	5	3	6	5	1	2	3	6	11.0021
1	1	5	1	0	60	1961	1	0	3	1	1	3	1	2	4	1	10.3735
4	1	5	0	0	58	1963	1	0	1	2	1	4	1	2	3	7	9.39266
3	0	1	0	0	51	1970	1	0	1	3	1	5	1	2	3	1	6.90776
2	0	1	1	1	64	1957	1	0	2	2	1	4	1	2	3	2	8.85367
1	0	1	0	0	55	1966	1	0	2	1	1	1	1	2	2	2	8.29405
1	0	1	1	0	60	1961	1	0	1	2	1	3	1	2	3	1	8.29405
1	1	4	1	0	20	2001	0	0	3	2	2	2	1	2	4	5	8.51719
3	1	5	0	1	78	1943	0	0	1	3	1	5	1	2	2	7	10.0858
1	1	2	1	0	48	1973	1	0	1	1	1	3	1	3	3	3	9.21034
2	1	3	0	1	51	1970	0	0	3	4	1	3	1	3	2	5	10.8198
3	1	5	1	0	63	1958	1	0	4	3	2	6	1	3	4	1	11.5129
3	1	5	1	0	27	1994	1	0	3	3	2	6	1	2	5	7	11.5129
3	1	3	1	1	30	1991	1	0	2	4	2	5	1	3	5	7	11.2898
2	1	5	1	0	53	1968	1	0	2	3	1	4	1	3	4	5	11.5129
4	1	5	1	1	75	1946	1	1	5	4	2	8	1	2	3	5	10.779
3	1	3	0	0	42	1979	1	0	4	3	1	7	1	2	3	5	12.2061
2	1	5	1	1	52	1969	1	0	3	3	2	4	1	2	3	6	10.4631
1	0	1	0	0	63	1958	0	0	1	2	3	1	1	3	1	1	8.85367
3	1	5	1	0	52	1969	1	0	2	2	2	7	1	2	2	1	11.0021
1	1	4	0	0	57	1964	1	0	1	1	1	1	1	3	4	5	9.21034
1	0	1	0	0	69	1952	1	0	1	2	1	5	1	2	3	1	7.6009
2	0	1	0	0	30	1991	1	0	2	2	2	4	1	3	3	3	9.21034
4	0	1	1	0	69	1952	1	0	1	1	3	6	1	3	4	1	9.21034
3	1	5	0	0	66	1955	1	0	2	3	1	5	1	3	2	1	7.6009
3	1	4	0	0	75	1946	1	1	3	4	1	5	1	3	4	2	7.97247
3	1	4	0	0	41	1980	1	0	2	4	2	7	1	3	4	5	11.5129
2	1	4	0	1	65	1956	0	0	3	2	2	4	1	3	3	5	10.779
2	1	5	0	1	52	1969	0	0	2	2	1	5	1	2	3	5	9.61581
3	1	4	1	1	44	1977	0	1	5	3	2	5	1	3	4	7	13.8155
2	1	4	1	1	46	1975	1	0	5	2	1	4	1	3	3	5	11.7753
2	0	1	0	1	67	1954	1	0	2	2	1	5	1	3	3	7	10.309
2	1	3	0	1	43	1978	1	1	4	2	1	5	1	2	4	3	10.8198
4	0	1	1	1	70	1951	1	1	2	4	2	8	1	3	3	7	10.4913
2	1	2	1	0	30	1991	0	0	4	2	2	4	1	3	5	6	11.9184
1	1	4	1	0	69	1952	1	0	1	2	2	8	1	2	4	1	8.00637
1	0	1	0	0	56	1965	1	0	1	3	2	2	1	2	3	2	6.90776
3	1	4	1	0	74	1947	0	0	1	4	1	3	1	2	4	2	8.00637
1	1	2	1	0	49	1972	1	0	1	3	1	4	1	3	3	6	10.309
1	0	1	0	0	71	1950	1	0	1	2	1	5	1	2	1	7	7.31322
1	0	1	0	1	63	1958	0	0	3	2	0	2	1	3	3	4	10.8277
3	1	3	0	1	35	1986	1	1	5	4	0	6	1	3	3	5	10.309
1	1	2	0	0	28	1993	1	0	5	2	2	1	1	3	4	2	10.8198
3	1	4	0	1	45	1976	1	0	3	3	2	5	1	3	4	3	10.309
2	0	1	0	0	55	1966	1	0	2	1	1	1	1	2	3	6	9.21034
3	1	5	0	0	59	1962	0	0	1	3	2	1	1	2	5	7	9.48797
3	0	1	0	0	59	1962	1	0	3	3	1	5	1	2	2	3	9.90349
3	1	5	0	0	32	1989	1	0	3	3	1	5	1	2	5	6	11.6183
2	0	1	0	0	54	1967	1	0	2	2	1	5	1	2	3	6	9.90349
2	1	2	0	1	59	1962	1	1	4	3	2	4	1	3	4	3	10.5966
2	1	3	1	1	28	1993	1	1	5	3	1	6	1	3	4	4	11.8494
2	0	1	0	0	57	1964	1	0	2	3	1	3	1	2	2	5	6.90776
3	0	1	1	0	67	1954	1	0	2	3	3	5	1	2	4	5	9.21034
2	1	3	0	0	42	1979	1	0	2	1	1	4	1	2	4	5	10.1266
3	0	1	0	0	65	1956	1	0	1	3	1	5	1	2	4	3	8.00637
2	1	5	1	0	57	1964	1	0	3	2	1	7	1	2	2	1	9.90349
2	0	1	0	0	54	1967	0	0	2	1	1	5	1	2	4	3	8.29405
3	0	1	1	0	49	1972	0	1	2	2	1	6	1	2	2	1	9.90349
3	0	1	0	0	64	1957	1	0	2	3	1	5	1	2	3	1	9.90349
3	0	1	1	0	58	1963	1	1	3	2	1	5	1	2	3	3	10.1266
2	0	1	1	0	60	1961	1	0	2	2	1	3	1	2	4	5	10.701
3	1	5	0	1	80	1941	1	1	1	4	1	5	1	3	3	3	10.8967
2	1	5	1	1	43	1978	1	1	5	2	1	4	1	3	4	6	12.2061
2	1	5	0	1	70	1951	1	0	2	3	1	6	1	3	3	3	10.4913
1	1	5	0	0	56	1965	1	0	2	2	1	2	1	2	4	7	10.4913
1	1	4	1	1	55	1966	1	0	2	1	1	1	1	2	3	2	10.0858
1	1	2	1	0	37	1984	1	1	4	3	1	1	1	2	5	4	10.309
3	0	1	0	0	37	1984	1	0	2	3	1	4	1	2	3	3	10.0858
3	1	5	1	1	67	1954	1	0	3	5	1	6	1	2	4	3	11.1563
3	0	1	1	1	58	1963	1	0	2	3	1	9	1	2	5	7	10.3859
3	0	1	0	0	59	1962	0	0	2	3	1	5	0	2	2	1	9.21034
3	1	2	1	0	44	1977	1	0	2	3	1	5	1	2	5	7	11.2898
1	0	1	0	0	58	1963	1	0	1	2	1	2	1	2	2	1	9.90349
2	0	1	0	1	67	1954	0	0	3	2	1	7	1	2	2	7	9.84374
2	1	5	0	1	60	1961	1	0	3	2	1	3	1	2	3	2	9.39266
2	1	3	0	1	45	1976	1	0	2	2	1	1	1	2	4	3	9.48797
4	1	5	1	1	70	1951	1	0	3	3	1	6	1	3	3	7	10.5966
3	0	1	0	1	77	1944	1	0	4	3	1	6	1	3	2	5	11.5129
2	1	5	1	0	73	1948	1	0	1	3	2	6	1	2	4	1	9.21034
1	1	5	0	0	56	1965	1	0	2	2	2	1	1	2	2	2	9.90349
3	1	4	0	0	38	1983	1	0	2	3	1	5	1	2	5	3	10.1266
1	1	5	0	1	75	1946	1	0	1	3	1	5	1	2	1	5	10.5866
1	1	5	1	0	68	1953	0	0	1	2	1	2	1	2	2	7	4.60517
2	0	1	0	1	64	1957	1	0	2	2	1	5	1	2	4	7	10.1266
3	1	4	1	1	72	1949	1	1	2	3	1	5	1	3	3	7	10.8198
1	0	1	1	0	68	1953	1	0	1	2	1	2	1	2	3	3	8.51719
3	0	1	1	0	52	1969	1	1	2	3	2	5	1	2	3	3	9.90349
3	1	2	1	1	43	1978	1	0	5	3	1	5	1	3	4	6	11.2898
3	1	5	1	1	84	1937	1	1	3	3	4	5	1	2	3	7	10.779
1	0	1	1	0	61	1960	0	0	1	3	1	5	1	2	4	7	8.13153
2	1	5	1	1	47	1974	0	1	5	2	1	3	1	2	3	4	9.61581
3	1	4	0	1	66	1955	1	0	3	3	1	6	1	2	3	3	10.779
1	1	5	0	1	58	1963	1	0	3	1	0	3	1	3	5	1	10.3859
2	1	4	0	1	35	1986	1	0	5	3	2	4	1	3	5	6	11.5129
1	1	4	1	0	38	1983	1	0	5	2	1	1	1	3	3	5	11.5129
2	1	2	0	1	52	1969	1	0	2	2	1	4	1	3	4	3	10.5966
3	1	3	1	1	29	1992	0	0	5	3	1	5	1	3	3	5	11.9184
1	1	2	0	1	40	1981	1	1	5	2	2	3	1	3	4	5	12.4292
3	1	5	0	1	46	1975	1	0	3	3	2	10	1	2	3	6	10.8198
3	0	1	0	1	68	1953	1	1	2	3	1	4	1	2	5	7	10.2256
4	0	1	1	0	64	1957	0	0	1	3	1	4	1	2	1	4	9.29468
1	1	5	0	0	65	1956	1	0	1	2	1	6	0	2	2	6	7.09008
3	1	4	1	0	58	1963	0	0	1	2	1	5	1	2	3	3	9.21034
2	0	1	1	0	23	1998	0	0	2	4	4	1	1	3	5	5	11.1844
2	1	5	0	1	61	1960	1	0	2	1	1	4	1	3	4	3	10.0858
3	0	1	0	0	64	1957	1	0	1	3	1	5	1	2	5	1	8.9872
1	1	5	1	1	57	1964	0	0	2	3	1	1	1	2	4	5	9.39266
3	0	1	1	0	71	1950	0	0	2	3	1	5	1	2	4	1	6.90776
1	0	1	1	0	73	1948	0	0	1	3	1	2	1	2	5	1	8.9872
1	0	1	1	0	75	1946	0	0	1	3	1	2	1	2	4	2	8.00637
2	1	3	0	0	51	1970	1	0	2	3	2	2	1	2	4	3	10.5966
2	1	4	0	1	68	1953	1	0	1	3	1	3	1	2	3	5	9.39266
3	1	5	0	1	58	1963	1	0	2	3	2	2	1	2	4	5	10.8198
3	1	5	0	0	63	1958	1	0	2	2	1	9	0	2	4	1	9.4727
1	1	2	1	1	33	1988	1	0	5	2	1	4	1	2	5	5	10.5966
2	1	5	1	0	68	1953	1	1	2	3	1	3	1	2	4	3	8.51719
2	0	1	0	0	38	1983	1	0	2	2	1	4	1	2	3	4	11.0021
3	1	5	1	0	29	1992	1	0	5	4	1	3	1	3	5	3	12.2061
1	1	4	1	0	21	2000	0	0	4	3	1	3	1	2	5	6	10.309
1	1	3	0	0	43	1978	1	0	1	2	0	1	1	2	4	6	9.61581
2	1	3	1	0	60	1961	1	0	3	3	2	5	1	2	4	3	10.8198
2	0	1	0	0	60	1961	1	0	1	2	1	3	1	2	4	3	10.309
2	1	3	0	0	31	1990	1	0	2	3	1	4	1	2	5	6	9.90349
3	0	1	0	1	37	1984	0	0	2	3	1	5	1	2	3	4	11.0021
2	0	1	1	0	70	1951	0	0	2	3	0	4	1	2	1	6	9.21034
3	0	1	0	0	31	1990	0	0	2	3	1	6	1	2	3	1	11.5129
3	1	3	1	1	31	1990	1	1	5	3	2	5	1	3	3	4	12.4292
2	1	5	0	1	49	1972	1	0	4	3	1	4	1	3	3	5	11.9184
2	0	1	0	0	40	1981	1	0	2	2	1	5	0	2	5	3	9.90349
2	1	5	0	1	55	1966	0	0	3	3	1	4	1	3	1	2	10.0858
2	0	1	0	0	29	1992	0	0	3	3	2	3	1	2	4	5	11.0021
2	1	5	1	0	50	1971	0	0	1	2	1	3	1	2	3	6	10.5966
3	1	2	1	0	20	2001	0	0	2	2	1	3	0	2	3	5	10.5966
2	1	5	1	0	48	1973	1	0	2	2	1	1	1	2	5	4	10.4913
1	1	4	1	0	22	1999	0	0	2	3	2	4	1	2	3	6	11.9184
3	1	4	0	0	71	1950	1	0	1	2	2	1	1	2	3	1	7.52833
3	1	4	0	0	42	1979	1	0	2	3	1	5	1	2	4	4	10.5453
2	0	1	0	0	29	1992	1	0	5	2	1	3	1	2	3	7	11.5129
1	1	4	0	0	52	1969	1	0	2	3	1	1	1	2	4	3	11.5129
3	1	5	1	1	69	1952	1	0	2	4	1	4	1	2	3	6	10.779
3	1	4	1	1	26	1995	1	1	4	3	1	6	1	3	3	5	11.5129
3	1	4	0	1	47	1974	1	0	3	3	2	5	1	3	4	5	11.0021
2	1	5	0	1	63	1958	1	0	3	2	1	4	1	3	4	1	10.5966
3	1	2	0	0	45	1976	1	0	2	3	1	3	1	3	4	5	11.0021
3	1	5	1	1	70	1951	0	0	2	3	1	5	1	3	3	1	10.8198
1	1	5	0	1	63	1958	1	0	2	3	1	2	1	3	3	1	10.5453
2	0	1	0	1	59	1962	1	0	3	2	1	4	1	2	2	6	10.5966
3	1	5	0	1	55	1966	1	0	4	3	3	6	1	3	4	3	11.5129
4	1	5	1	1	61	1960	1	0	4	4	2	7	1	3	4	6	11.5129
3	1	2	1	0	70	1951	1	0	3	3	1	5	1	2	4	2	10.8198
2	0	1	0	0	36	1985	1	0	3	2	2	4	1	3	3	3	11.9184
3	0	1	0	0	48	1973	1	0	1	1	1	2	1	3	3	3	9.90349
3	1	5	1	1	79	1942	1	1	2	3	1	6	1	3	3	1	10.7144
3	1	2	0	0	37	1984	1	0	2	3	2	1	1	2	4	3	11.4076
1	0	1	0	1	55	1966	1	0	2	5	2	5	1	2	4	3	9.79813
2	0	1	1	0	40	1981	1	0	3	2	1	5	1	2	4	6	10.8198
3	1	5	0	1	72	1949	1	0	1	3	2	5	1	3	3	3	11.0021
3	1	5	1	1	29	1992	1	1	5	3	1	5	1	3	4	5	12.2061
3	1	2	0	1	38	1983	0	0	5	3	2	6	1	3	3	3	10.309
3	1	2	1	1	75	1946	1	1	2	3	1	5	1	3	3	6	10.5966
2	1	2	0	1	52	1969	1	0	2	2	1	2	1	3	3	4	9.61581
1	1	5	1	0	24	1997	0	0	4	3	3	5	1	3	5	7	11.7753
1	0	1	0	0	52	1969	1	0	1	2	1	2	1	3	3	3	10.309
1	1	5	0	0	34	1987	1	0	3	3	1	5	1	3	4	5	12.5602
2	1	3	1	1	29	1992	0	0	5	3	1	5	1	3	5	6	11.3386
3	1	5	1	1	33	1988	0	1	4	3	2	7	1	3	5	5	12.2061
2	1	4	0	0	22	1999	0	1	5	3	1	4	1	3	5	6	11.0021
2	1	4	0	1	20	2001	0	0	3	3	2	5	1	3	5	6	11.1563
1	0	1	1	0	50	1971	1	0	1	1	1	5	1	3	3	1	10.309
1	1	5	0	1	77	1944	0	0	4	1	1	1	1	3	2	3	10.4913
4	1	4	1	0	56	1965	1	0	3	4	2	6	1	3	4	1	11.0021
3	1	5	0	1	56	1965	1	0	2	3	2	5	1	3	2	4	9.79813
3	1	3	1	1	32	1989	1	1	5	3	2	5	1	3	3	5	11.1563
2	1	2	1	1	44	1977	1	0	4	2	1	1	1	2	4	5	10.309
3	1	4	0	0	43	1978	1	0	3	3	1	5	1	2	5	5	10.5966
1	1	2	1	1	43	1978	1	0	2	2	1	6	1	2	5	2	10.5966
1	1	2	1	0	43	1978	1	0	1	2	1	7	1	2	5	1	9.90349
2	0	1	1	1	47	1974	1	0	2	2	2	7	0	2	3	1	10.309
1	0	1	0	0	70	1951	1	0	1	2	1	5	1	2	4	1	7.00307
1	1	4	0	1	37	1984	1	0	2	3	1	4	1	2	5	4	9.90349
3	1	5	1	1	44	1977	1	1	4	4	1	7	1	2	4	5	11.5129
2	1	3	0	0	24	1997	0	0	4	2	1	3	1	2	3	6	9.90349
2	1	3	0	1	31	1990	1	0	5	3	1	5	1	2	3	6	11.1732
2	0	1	0	1	30	1991	1	0	1	3	1	5	1	2	3	3	10.309
1	1	2	1	0	35	1986	1	0	3	3	1	5	1	2	4	4	12.2061
2	1	4	1	0	36	1985	1	0	3	3	1	5	1	2	5	5	11.9184
2	1	4	0	1	32	1989	1	0	5	3	1	4	1	2	4	3	11.2898
1	1	2	1	1	25	1996	0	0	4	3	2	2	1	2	5	5	10.5966
3	1	5	0	1	58	1963	1	1	4	3	1	5	1	2	4	3	11.0021
2	1	2	0	0	36	1985	1	0	2	2	1	3	1	3	5	2	9.90349
2	1	3	0	1	40	1981	1	0	4	2	0	4	1	3	5	5	11.0021
3	1	3	0	0	29	1992	1	0	3	3	1	5	1	3	4	6	11.5129
1	1	5	1	1	44	1977	1	0	5	2	1	4	1	3	4	6	11.4076
3	1	2	0	1	29	1992	1	0	5	2	3	5	1	3	2	3	11.0021
2	1	2	1	0	58	1963	0	0	1	2	1	4	1	3	4	5	10.1266
2	1	5	0	1	73	1948	0	0	1	2	1	4	1	3	3	7	10.0858
2	1	3	1	1	41	1980	1	1	5	3	1	3	1	2	4	6	11.0021
3	1	4	1	0	31	1990	0	0	5	3	3	4	1	3	3	5	13.5924
2	1	5	0	1	62	1959	1	0	3	2	1	4	1	3	2	4	10.5966
2	1	3	1	1	37	1984	1	0	5	2	1	6	1	3	3	6	11.5129
2	0	1	1	1	58	1963	0	0	3	3	1	2	1	3	3	6	10.5966
2	1	4	1	0	22	1999	0	0	4	4	1	5	1	3	5	6	11.6952
3	1	5	0	0	73	1948	1	0	1	3	0	5	0	3	3	7	8.18869
3	0	1	1	1	60	1961	1	0	1	3	1	5	1	3	5	1	10.3735
3	1	5	1	1	69	1952	1	0	1	4	2	1	1	3	4	6	11.0186
3	0	1	0	1	68	1953	1	0	2	4	1	4	1	3	1	1	10.779
4	1	3	1	1	37	1984	0	0	5	4	1	7	1	3	5	6	13.3047
2	1	5	1	1	63	1958	1	0	3	3	3	5	1	3	4	1	11.0666
3	0	1	0	1	65	1956	1	1	3	3	1	7	1	3	5	7	10.5966
2	1	4	1	1	84	1937	1	0	2	4	1	5	1	3	4	1	11.0021
3	1	2	1	1	75	1946	1	1	1	3	2	5	1	3	2	3	10.7693
3	1	3	0	1	30	1991	1	0	3	3	1	4	1	3	5	6	11.5129
3	1	4	0	1	80	1941	1	0	2	3	1	5	1	3	4	6	11.1844
3	1	4	0	1	49	1972	1	0	4	4	1	5	1	2	4	7	11.1563
2	1	3	0	0	54	1967	1	0	2	2	1	4	1	2	3	3	10.309
3	1	5	0	1	76	1945	1	0	3	2	1	5	1	2	3	7	10.7973
2	0	1	0	0	35	1986	1	0	2	2	1	4	1	2	5	3	10.309
2	1	5	1	1	65	1956	1	1	3	2	1	3	1	3	3	1	11.0021
3	1	3	1	1	29	1992	1	0	4	4	1	5	0	3	5	5	11.6952
3	1	4	0	1	46	1975	1	0	3	3	1	5	1	3	5	6	11.5129
3	0	1	0	0	63	1958	1	0	1	3	2	8	1	3	3	7	7.49554
2	1	5	0	1	48	1973	1	0	5	3	1	8	1	3	4	3	11.0021
4	1	2	1	1	60	1961	1	1	5	2	1	6	1	3	3	2	10.8198
2	1	2	0	1	45	1976	1	0	5	2	1	5	1	3	4	4	10.8198
2	1	3	0	1	52	1969	1	1	5	4	1	5	1	3	4	5	11.1563
4	1	5	1	1	77	1944	1	1	5	2	1	6	1	3	4	7	11.1563
1	1	3	1	1	25	1996	0	0	5	3	1	5	1	3	4	4	10.4913
2	1	5	0	1	54	1967	0	0	3	5	2	8	1	3	5	3	11.4721
2	1	5	1	1	62	1959	1	0	3	2	1	3	1	3	5	6	10.5558
3	1	3	0	1	40	1981	1	0	5	3	4	5	1	3	4	5	11.5129
2	0	1	1	1	41	1980	1	0	5	4	4	3	1	3	3	4	13.5924
3	1	3	0	1	39	1982	1	0	4	3	1	6	1	3	3	3	11.6952
2	1	4	0	1	61	1960	1	0	4	4	2	4	1	3	4	3	10.4913
1	0	1	1	0	66	1955	0	0	2	2	1	1	1	2	3	6	9.21034
2	0	1	0	1	69	1952	0	0	2	3	1	5	1	3	2	7	8.88184
2	1	5	1	1	56	1965	1	0	2	2	2	4	1	3	2	2	11.0021
3	1	2	1	1	62	1959	1	1	3	3	1	5	1	3	4	6	11.0021
3	1	2	1	1	54	1967	1	0	5	4	1	6	1	3	5	5	11.5129
3	0	1	0	0	61	1960	1	0	2	4	1	6	1	3	5	1	10.1266
2	0	1	0	1	82	1939	1	0	1	2	4	4	1	3	3	1	10.9331
1	1	5	1	1	66	1955	1	1	2	1	1	2	1	3	3	7	10.309
4	1	5	0	1	75	1946	1	0	2	3	2	5	1	3	3	6	10.701
3	0	1	0	1	80	1941	0	0	2	3	1	5	1	3	2	2	10.8743
1	0	1	1	0	52	1969	1	0	1	3	1	3	1	3	3	1	11.1563
1	0	1	1	0	52	1969	1	0	1	2	1	4	1	1	4	1	10.1659
3	1	5	1	0	52	1969	1	0	1	2	1	5	0	3	4	1	9.90349
3	1	2	1	0	34	1987	1	0	3	3	1	5	1	3	5	4	10.8198
2	0	1	0	0	42	1979	0	0	1	1	0	3	1	3	4	2	9.21034
1	1	5	1	1	46	1975	1	0	5	2	2	1	1	3	4	7	12.3014
1	0	1	0	0	49	1972	0	0	1	1	1	4	1	3	5	1	10.4913
2	1	5	1	0	59	1962	1	0	3	3	1	5	1	3	3	2	11.1563
1	0	1	0	0	67	1954	1	0	1	2	2	5	1	3	4	3	9.21034
1	1	3	1	1	66	1955	1	0	2	2	4	2	1	3	2	6	9.68034
1	1	2	0	0	53	1968	0	0	3	2	1	1	1	2	5	7	11.1563
2	0	1	0	0	50	1971	0	0	1	2	1	2	1	2	5	7	11.0021
2	1	3	1	1	30	1991	1	0	3	3	2	5	1	3	5	4	11.1563
2	1	2	0	0	26	1995	0	0	4	3	2	3	1	3	3	3	11.2898
2	0	1	0	0	41	1980	0	0	2	3	1	1	1	2	5	3	9.39266
2	0	1	0	1	58	1963	1	0	1	2	1	4	1	3	4	6	8.69951
3	1	2	0	1	64	1957	1	0	1	3	2	5	0	3	5	6	10.5966
4	1	5	1	0	58	1963	0	0	2	4	1	7	1	3	4	6	11.0021
3	1	2	0	1	69	1952	0	0	1	3	1	6	1	3	2	5	10.4043
3	1	3	0	0	21	2000	0	0	4	3	2	5	1	2	5	5	8.9872
3	1	3	0	0	64	1957	1	0	1	3	1	5	1	2	5	6	7.6009
1	0	1	1	0	70	1951	1	1	2	2	1	1	1	2	2	6	9.21034
2	1	5	1	1	74	1947	1	0	1	3	2	2	1	3	2	3	10.309
1	0	1	0	0	65	1956	0	0	1	2	1	1	1	2	1	5	7.09008
1	0	1	1	0	68	1953	0	0	1	2	1	2	1	2	2	6	9.90349
1	0	1	0	0	59	1962	1	0	1	2	1	2	1	2	3	5	8.9872
1	1	2	1	0	43	1978	1	0	2	2	1	3	1	2	5	2	10.8198
1	0	1	1	0	60	1961	1	0	2	1	2	3	1	2	5	2	9.21034
2	0	1	1	0	68	1953	1	0	1	2	1	3	1	2	2	6	9.21034
2	1	2	1	0	37	1984	1	0	3	2	1	2	1	1	4	3	10.8198
3	0	1	1	1	70	1951	1	0	1	3	0	5	1	3	3	1	10.309
1	0	1	0	0	42	1979	1	0	1	1	1	5	1	1	4	1	9.21034
2	1	2	1	1	72	1949	1	0	2	3	4	5	1	3	3	4	11.5129
3	1	5	0	0	35	1986	1	0	2	3	1	5	1	3	5	5	11.1563
2	0	1	1	0	28	1993	1	0	2	1	1	5	1	3	4	3	11.9184
3	1	5	1	0	48	1973	1	0	3	3	1	5	1	3	2	5	11.5129
3	0	1	0	0	64	1957	1	0	2	3	1	5	1	3	2	7	9.61581
2	1	3	1	0	27	1994	1	0	2	3	1	5	1	3	4	5	10.8198
2	1	2	0	0	47	1974	1	0	2	1	1	4	1	3	2	2	10.859
2	0	1	0	1	37	1984	1	0	4	2	2	5	1	3	3	3	10.8198
4	1	3	1	1	38	1983	1	0	4	3	0	4	1	3	3	5	11.5129
3	0	1	0	1	65	1956	1	0	3	4	2	6	1	3	3	3	11.0974
3	1	4	0	0	35	1986	1	0	4	3	2	7	1	3	5	3	10.309
2	0	1	1	0	64	1957	1	0	1	3	3	5	1	3	3	7	9.68034
1	1	3	1	0	34	1987	1	0	2	1	1	1	1	3	2	4	11.5129
2	0	1	0	1	68	1953	1	0	2	2	0	5	0	3	3	2	10.5966
3	1	5	0	0	38	1983	0	0	4	3	2	3	1	3	4	6	11.5129
3	1	2	0	1	50	1971	1	0	1	2	1	7	1	3	4	6	9.90349
3	1	4	1	1	62	1959	1	0	3	3	1	5	0	3	4	6	11.0021
2	1	4	1	1	60	1961	1	0	3	3	2	4	1	3	5	5	10.8198
3	0	1	1	1	28	1993	0	0	4	3	1	5	1	3	5	5	11.5129
1	0	1	1	0	73	1948	1	0	1	3	1	5	1	3	2	1	10.0858
3	1	5	1	1	40	1981	1	0	4	3	1	8	1	3	5	5	11.5129
2	0	1	0	0	31	1990	0	0	4	2	1	3	1	3	3	3	11.5129
2	1	5	1	0	23	1998	0	0	5	2	1	4	1	3	4	7	9.90349
3	1	3	1	0	23	1998	0	0	4	3	3	5	1	3	3	3	10.1266
2	1	5	1	1	80	1941	1	0	2	3	2	5	1	3	3	7	11.0021
3	1	3	0	0	35	1986	1	0	3	3	1	5	1	3	4	6	10.8198
2	1	3	1	1	51	1970	1	1	4	2	1	5	1	3	4	6	11.1844
2	0	1	1	1	74	1947	1	1	1	2	1	9	1	3	4	1	11.0021
3	1	5	0	1	62	1959	1	0	2	2	1	8	1	3	4	1	10.8198
3	1	4	1	1	37	1984	0	1	5	3	1	7	1	3	3	5	13.1224
1	1	5	0	1	65	1956	0	0	2	2	1	1	1	3	2	4	10.4913
2	1	2	0	0	53	1968	1	0	1	3	1	3	1	3	5	2	10.7579
2	0	1	1	1	62	1959	1	1	3	2	0	3	1	3	2	3	11.1563
3	1	5	1	0	40	1981	1	0	4	3	1	6	1	3	3	5	11.4076
2	1	4	0	0	43	1978	1	0	2	2	1	2	1	3	4	5	10.5966
3	1	5	0	0	34	1987	1	0	2	3	1	5	1	3	4	6	13.1224
3	1	4	0	1	62	1959	0	0	3	3	1	5	1	3	3	5	10.4968
4	1	4	1	1	55	1966	1	0	2	3	2	7	1	3	4	6	10.8198
4	1	3	0	1	58	1963	1	0	1	4	2	6	1	3	3	3	10.24
3	1	3	1	0	43	1978	1	1	2	3	1	4	1	3	3	6	11.3504
1	1	5	1	0	69	1952	1	0	1	2	1	2	1	2	4	7	10.5966
2	1	5	0	0	74	1947	0	0	1	2	1	5	1	2	3	2	6.90776
3	1	3	1	1	70	1951	1	0	1	3	0	5	1	3	2	6	10.779
3	1	5	0	1	65	1956	1	0	2	3	1	5	1	3	4	1	8.00637
3	1	5	1	1	63	1958	1	1	3	3	1	5	1	3	4	1	10.8198
1	0	1	1	0	42	1979	1	0	2	1	1	1	1	3	3	2	10.4631
2	1	5	1	0	66	1955	1	1	3	2	2	4	1	3	5	4	10.309
2	1	5	0	1	65	1956	1	0	2	3	1	4	1	3	4	5	12.7939
2	0	1	0	1	65	1956	0	0	2	1	1	1	0	3	3	2	10.4913
4	1	5	0	1	73	1948	1	0	3	3	2	6	1	2	5	7	10.0858
1	0	1	0	0	63	1958	1	0	1	3	1	5	1	3	3	2	9.61581
3	1	2	0	0	30	1991	1	0	2	3	1	3	1	3	4	5	11.9184
3	1	5	1	1	61	1960	1	1	2	3	2	3	1	3	5	1	10.6454
2	0	1	1	1	31	1990	0	0	3	2	0	6	1	3	5	7	11.5129
2	0	1	0	0	22	1999	1	0	2	3	1	4	1	3	5	5	10.5966
4	1	5	0	1	78	1943	1	1	4	4	1	7	1	3	4	6	10.8967
4	1	2	1	1	32	1989	0	0	4	4	2	6	1	3	4	2	13.3847
3	1	5	0	1	81	1940	0	1	4	4	0	5	1	3	2	1	11.3071
2	1	5	1	1	66	1955	1	1	3	3	1	4	1	3	3	3	11.0021
1	0	1	0	1	85	1936	0	0	3	4	1	1	1	3	4	7	11.1844
1	1	4	1	1	36	1985	1	1	5	2	2	2	1	1	4	5	11.5129
2	1	2	0	0	43	1978	1	0	2	3	1	5	1	2	3	5	9.90349
1	0	1	1	0	46	1975	1	0	1	2	1	4	1	2	2	2	10.8198
3	1	5	1	1	74	1947	1	1	2	3	1	5	1	3	4	3	11.3386
2	1	2	1	0	48	1973	1	0	1	1	1	2	1	1	2	2	10.309
2	1	5	1	1	68	1953	1	0	2	2	1	3	1	3	3	3	10.9402
1	1	5	1	0	68	1953	1	0	2	2	1	1	1	1	2	2	8.29405
2	1	2	1	1	44	1977	1	1	5	4	1	4	1	2	4	3	11.2898
2	0	1	1	0	47	1974	1	0	2	2	1	3	1	1	3	1	10.309
2	1	5	1	0	70	1951	1	0	3	2	1	2	1	1	5	3	7.6009
3	1	5	1	1	56	1965	1	0	3	3	2	7	1	3	4	6	12.2061
2	1	3	0	0	36	1985	1	0	3	2	1	4	1	3	4	5	12.2061
2	1	5	1	0	55	1966	1	0	2	2	1	3	1	3	5	7	11.1563
2	1	4	0	1	50	1971	1	0	3	3	1	4	1	3	4	3	9.90349
4	1	3	0	1	40	1981	1	0	4	3	2	7	1	3	3	3	16.0194
2	0	1	0	1	87	1934	1	0	1	3	1	4	1	3	3	1	8.63052
2	1	5	0	1	59	1962	0	0	3	4	2	5	1	3	3	5	10.779
2	1	4	1	1	41	1980	1	0	5	2	1	2	1	3	2	3	11.2898
1	0	1	0	1	70	1951	1	0	2	1	0	1	1	2	1	6	10.24
2	1	4	0	1	43	1978	1	1	4	3	1	5	1	2	4	6	9.90349
3	1	5	0	1	73	1948	1	1	4	4	1	5	1	3	3	6	11.1844
3	0	1	1	0	70	1951	1	0	1	3	2	5	1	2	4	1	10.4631
3	1	4	0	1	35	1986	1	0	2	4	1	4	1	3	4	5	11.2898
1	0	1	1	1	47	1974	0	0	2	1	1	1	0	3	3	3	9.90349
1	0	1	1	1	66	1955	1	0	1	2	1	2	1	3	3	5	10.309
1	0	1	0	1	72	1949	1	0	1	2	1	1	1	3	3	6	7.42655
2	1	3	0	1	32	1989	1	0	5	2	1	3	1	3	3	5	11.5129
2	1	2	1	0	61	1960	1	0	1	3	1	4	1	3	4	6	6.90776
3	1	4	0	1	30	1991	1	0	5	4	3	6	1	3	3	6	12.4292
3	1	4	0	1	44	1977	1	1	5	3	3	5	1	3	3	4	12.1007
1	1	5	0	0	64	1957	1	0	1	2	1	9	1	2	5	1	8.29405
3	1	5	1	1	61	1960	1	0	3	3	1	5	1	2	5	3	10.309
3	1	3	0	0	56	1965	1	0	2	2	1	6	1	2	2	7	9.90349
3	1	3	0	0	42	1979	1	0	4	3	5	6	1	3	3	5	11.9184
2	1	3	0	0	41	1980	1	0	2	3	0	4	1	3	4	5	11.0021
2	1	4	0	1	42	1979	1	0	5	3	0	4	0	2	4	2	10.5966
2	0	1	0	1	65	1956	0	0	3	2	0	4	1	2	4	2	9.21034
2	1	4	0	1	63	1958	1	0	3	3	1	5	1	2	4	4	10.309
3	1	5	1	0	61	1960	1	1	3	4	1	3	1	2	4	5	10.1266
2	1	2	0	0	33	1988	1	0	3	2	1	4	1	2	4	3	10.5966
4	1	2	0	0	35	1986	1	0	2	3	2	10	1	3	4	6	10.309
2	0	1	1	0	58	1963	1	0	1	3	1	5	1	3	4	1	9.61581
3	1	5	1	0	60	1961	1	0	3	5	3	6	1	3	2	7	11.5129
2	1	5	1	1	40	1981	1	1	5	2	2	5	1	1	5	4	11.6952
2	0	1	0	0	53	1968	1	0	1	2	0	1	1	3	2	1	8.51719
1	0	1	1	0	65	1956	1	0	1	3	1	2	1	3	2	7	8.51719
1	0	1	1	0	60	1961	1	0	3	2	1	3	1	2	4	6	9.90349
2	1	3	1	0	49	1972	1	0	3	3	1	6	1	3	4	3	10.8097
3	1	5	1	0	65	1956	1	0	1	2	1	6	1	3	2	5	8.00637
2	0	1	0	1	52	1969	1	0	2	2	4	2	1	3	3	1	10.0858
3	0	1	0	0	33	1988	1	0	2	2	1	5	0	3	5	5	10.309
4	1	5	0	1	43	1978	1	0	2	1	1	4	1	3	5	1	10.8198
3	1	4	0	1	77	1944	1	0	5	4	0	6	1	3	3	2	11.5129
3	0	1	1	1	65	1956	1	0	2	3	4	5	1	2	5	7	10.309
3	1	2	0	1	39	1982	1	0	5	3	1	5	1	1	2	5	10.8198
2	1	4	1	1	35	1986	1	1	4	3	1	5	1	3	5	7	14.5087
3	1	4	0	1	33	1988	1	1	5	3	1	7	1	2	5	4	10.4913
3	0	1	0	0	74	1947	1	0	1	4	1	5	1	3	5	1	9.90349
3	0	1	0	0	46	1975	1	0	2	2	2	5	1	3	4	2	11.2252
2	1	5	0	1	68	1953	0	0	2	3	2	4	1	3	3	1	10.4913
2	0	1	1	1	39	1982	1	0	4	2	5	2	1	3	2	5	12.2061
1	0	1	0	0	61	1960	1	0	1	2	0	1	0	3	2	2	10.8198
2	1	2	1	1	58	1963	0	0	2	2	0	1	1	3	3	4	10.9151
2	1	2	1	1	48	1973	0	0	3	2	1	5	1	3	1	1	10.9187
2	1	5	1	1	54	1967	0	0	2	2	0	5	0	3	4	5	11.0021
4	0	1	1	1	89	1932	1	1	1	5	0	8	1	3	5	3	11.5129
3	0	1	1	1	78	1943	0	1	5	3	2	5	1	3	2	1	11.5899
2	1	5	1	1	76	1945	0	0	3	3	1	3	1	3	3	1	11.2645
4	1	4	0	1	63	1958	1	0	2	4	1	6	1	3	4	3	10.8198
3	1	5	0	1	72	1949	1	0	1	1	2	5	1	3	4	6	10.4913
3	1	4	1	1	70	1951	1	1	4	3	2	5	1	3	4	5	11.0021
3	1	2	0	0	36	1985	1	0	5	3	1	4	1	3	4	5	11.5129
1	0	1	0	0	24	1997	1	0	1	2	1	2	1	1	3	1	8.51719
1	1	5	0	0	68	1953	0	0	1	2	1	1	1	1	1	1	7.78322
3	1	5	1	0	73	1948	1	0	2	3	1	5	1	3	4	6	11.1844
3	1	2	1	0	57	1964	1	0	2	3	1	5	1	3	3	4	10.309
1	0	1	1	1	50	1971	1	0	1	2	1	2	1	1	3	4	10.309
1	0	1	1	0	66	1955	1	0	1	2	1	2	1	3	4	5	9.90349
3	1	3	1	0	33	1988	1	0	1	3	1	5	1	3	5	4	11.0021
2	1	3	1	1	56	1965	1	1	4	2	1	3	1	3	3	6	11.5129
2	0	1	1	0	41	1980	1	0	3	3	1	4	1	2	3	6	10.7144
3	1	3	0	0	25	1996	0	0	5	3	1	7	1	2	4	6	9.79813
2	0	1	0	0	76	1945	1	0	1	3	1	7	1	2	4	7	8.00637
2	1	3	1	1	33	1988	0	0	4	2	1	6	1	3	3	6	9.90349
3	1	4	1	1	80	1941	1	0	1	3	1	6	1	3	4	7	10.6164
3	1	4	1	1	34	1987	1	0	3	3	1	5	1	3	5	4	10.4631
3	0	1	0	1	71	1950	1	0	1	3	1	5	1	3	3	3	7.42655
2	1	5	0	1	34	1987	1	0	4	2	1	6	1	3	5	6	12.6115
2	1	3	1	1	56	1965	1	1	5	3	2	6	1	3	4	3	11.5129
3	1	4	1	1	54	1967	1	1	4	3	1	5	0	3	3	6	10.309
1	0	1	1	1	82	1939	0	0	3	2	1	3	0	3	3	2	8.9872
1	0	1	0	0	68	1953	1	0	1	2	1	4	1	3	3	7	9.39266
2	1	3	1	0	41	1980	0	0	2	3	1	4	1	3	4	5	10.8198
3	1	5	0	0	71	1950	1	0	1	1	0	5	1	3	2	1	9.90349
2	1	5	0	0	62	1959	1	0	3	3	1	3	1	3	4	3	9.61581
3	1	2	1	1	30	1991	1	0	5	3	4	5	1	3	3	3	12.2061
2	0	1	0	0	68	1953	1	0	1	3	1	3	1	3	2	2	9.61581
2	1	3	1	1	38	1983	1	0	3	3	1	3	1	3	5	3	11.5129
2	1	5	0	0	37	1984	1	0	2	3	1	4	1	1	4	3	10.7144
1	1	5	0	0	51	1970	1	0	2	3	1	4	1	1	2	2	8.6125
3	1	5	0	1	88	1933	0	0	1	3	1	4	1	3	4	7	10.6919
1	0	1	0	0	52	1969	1	0	1	2	1	5	0	3	5	2	10.8198
3	1	2	1	0	27	1994	1	0	5	3	2	6	1	3	4	4	11.9184
3	0	1	1	0	64	1957	1	0	1	3	1	5	1	3	3	1	10.309
3	1	3	0	1	40	1981	1	0	5	4	2	5	1	3	4	5	11.6952
3	1	4	0	0	21	2000	0	0	4	4	1	5	0	3	5	6	10.309
2	1	4	1	0	29	1992	1	0	2	3	1	6	0	3	4	7	12.2061
3	0	1	0	1	55	1966	1	0	4	4	2	6	1	3	2	3	10.8198
4	1	2	1	1	51	1970	1	0	2	3	1	5	1	3	4	5	10.309
3	1	4	0	1	56	1965	1	0	3	3	1	5	1	3	3	6	10.309
2	0	1	1	1	66	1955	1	1	4	4	1	3	0	3	4	5	11.2898
4	0	1	1	0	69	1952	1	0	1	3	1	5	1	3	5	3	10.5966
1	1	5	0	1	51	1970	1	1	4	2	1	5	1	3	4	7	9.21034
3	1	5	1	0	45	1976	1	0	2	3	2	6	1	3	4	6	11.9184
1	1	2	0	1	48	1973	1	0	3	2	1	5	1	3	4	6	10.0345
2	1	5	1	1	39	1982	1	0	2	2	2	4	1	3	2	6	10.9402
2	1	3	0	0	36	1985	1	0	4	2	1	4	1	3	4	5	10.8198
1	1	3	0	0	43	1978	1	0	4	1	1	3	0	3	4	4	11.6952
2	1	5	1	0	18	2003	0	0	3	3	1	5	0	3	5	6	10.8198
4	1	2	1	0	73	1948	1	0	1	2	4	7	1	3	5	3	10.0858
1	0	1	0	0	47	1974	1	0	2	2	1	2	1	3	4	5	11.0021
1	0	1	0	0	68	1953	1	0	1	2	0	2	1	3	2	2	8.65869
1	1	2	1	1	52	1969	1	1	4	1	0	1	1	2	2	3	9.61581
1	0	1	0	1	69	1952	1	0	2	2	1	2	1	2	4	3	10.8198
3	1	3	0	1	40	1981	0	0	2	3	1	7	1	3	3	5	10.5966
3	1	5	1	0	24	1997	0	0	4	3	1	6	1	3	4	5	11.2898
3	1	5	1	1	67	1954	1	0	2	3	1	5	1	3	4	4	10.5966
3	0	1	1	1	39	1982	1	1	4	3	1	5	1	3	4	5	12.2061
2	0	1	0	1	82	1939	0	1	1	4	3	5	1	2	2	2	10.5464
2	0	1	1	0	37	1984	1	0	2	3	1	2	1	3	4	6	11.4076
3	1	2	0	0	70	1951	1	0	1	3	1	5	0	3	5	6	9.90349
4	1	5	0	0	37	1984	1	0	2	3	1	5	1	3	5	6	10.309
3	0	1	1	0	28	1993	0	0	3	2	2	5	1	2	4	5	11.4076
4	0	1	0	0	35	1986	0	0	1	2	1	10	0	1	4	2	10.5966
1	1	4	1	0	56	1965	1	0	3	3	1	3	1	1	2	2	10.8198
1	0	1	1	0	72	1949	0	0	1	2	1	1	1	2	2	3	6.39693
1	0	1	1	0	72	1949	1	0	1	3	1	5	1	2	2	1	7.57866
3	0	1	1	0	74	1947	1	1	1	1	0	4	1	2	4	4	7.49554
2	1	2	1	1	49	1972	1	1	3	3	1	3	1	2	4	4	10.5966
3	1	5	0	1	57	1964	0	0	3	3	1	6	1	3	3	4	10.5966
4	1	2	0	1	75	1946	1	0	3	4	1	5	1	3	3	1	11.0821
4	1	5	1	1	74	1947	1	0	3	4	1	7	1	3	2	3	10.5966
3	1	5	0	1	57	1964	1	1	5	3	1	5	1	3	4	3	11.5129
1	1	5	1	1	66	1955	0	1	2	2	1	2	1	3	3	5	8.51719
3	0	1	0	0	47	1974	1	0	2	3	0	5	1	3	4	1	9.61581
3	1	4	0	1	33	1988	0	0	5	3	1	5	1	3	4	5	11.5129
1	1	4	0	1	23	1998	0	0	5	3	1	4	1	3	4	5	9.90349
2	0	1	1	1	79	1942	1	1	1	2	1	5	1	3	3	2	10.6454
3	0	1	0	1	55	1966	1	0	2	2	1	5	1	3	3	2	9.90349
2	1	5	0	1	64	1957	1	0	3	2	1	4	1	3	4	3	10.5966
2	0	1	0	1	50	1971	1	0	2	2	1	3	1	3	3	5	10.9151
2	1	3	1	0	26	1995	0	0	2	2	1	3	1	2	5	4	10.4913
4	1	2	0	0	42	1979	1	0	2	4	2	7	1	3	4	5	11.0021
2	1	5	1	1	69	1952	1	0	2	4	4	5	1	3	3	3	11.0021
3	0	1	1	0	63	1958	1	0	2	1	1	5	1	2	2	4	7.11964
1	1	4	1	1	51	1970	1	0	2	4	0	5	0	3	4	6	11.2898
3	1	2	1	1	70	1951	1	0	2	2	1	5	1	3	3	6	10.4913
3	1	5	0	1	52	1969	1	0	2	3	1	5	1	3	5	7	9.4727
2	0	1	0	1	88	1933	0	1	2	2	1	4	1	3	3	1	11.0021
4	1	5	0	0	46	1975	1	0	1	1	1	10	1	1	1	1	9.21034
2	0	1	1	1	68	1953	1	1	3	3	2	3	1	1	2	3	11.0021
1	1	3	1	0	44	1977	1	0	1	2	1	4	1	2	4	2	10.309
3	0	1	0	1	59	1962	1	0	3	3	0	5	0	3	3	3	9.21034
4	1	4	1	1	63	1958	1	0	3	4	2	6	1	3	4	2	11.1844
4	1	3	0	1	39	1982	1	0	4	3	1	10	1	3	4	5	11.0021
2	1	3	0	0	37	1984	1	0	2	2	1	5	1	2	3	5	10.4913
3	0	1	1	1	83	1938	1	1	3	3	0	5	1	3	3	1	11.0021
3	1	5	0	1	68	1953	1	1	3	3	1	8	1	3	3	4	11.5129
2	0	1	1	1	35	1986	1	1	3	2	2	6	1	3	4	2	11.9184
3	0	1	1	1	75	1946	1	0	3	3	2	5	1	3	5	7	11.1563
3	1	5	1	0	70	1951	0	0	1	2	2	5	1	2	5	7	10.8198
1	1	2	1	0	48	1973	0	0	2	3	1	2	1	2	2	7	9.90349
2	1	5	1	1	50	1971	1	0	3	2	1	6	1	3	4	3	11.2898
2	0	1	0	1	58	1963	1	0	4	3	1	5	1	3	4	3	11.4076
3	1	3	0	1	26	1995	0	0	5	3	1	5	1	2	5	5	10.6454
2	0	1	0	0	76	1945	0	0	1	2	1	5	1	2	3	7	7.6009
3	1	5	1	1	77	1944	1	0	1	2	1	3	1	2	3	1	10.5966
1	1	5	1	1	39	1982	0	0	5	3	1	1	1	3	3	5	11.5129
2	0	1	0	1	61	1960	1	0	3	3	1	4	1	2	4	2	10.0858
3	1	5	1	1	60	1961	1	0	3	3	3	6	1	2	4	2	10.8198
2	1	4	1	1	38	1983	1	0	5	4	3	5	1	1	3	5	11.5129
3	1	5	1	0	69	1952	1	1	1	3	2	3	1	3	5	3	10.5966
4	0	1	0	0	73	1948	1	0	1	3	2	7	0	3	5	2	9.21034
3	1	2	0	0	39	1982	1	1	4	3	1	6	1	3	4	3	12.2061
3	1	2	1	1	48	1973	1	0	2	3	1	5	1	2	5	4	11.5129
2	1	5	0	1	60	1961	1	0	5	3	1	5	1	3	4	5	10.5966
1	0	1	0	1	53	1968	1	0	3	1	1	1	0	3	4	3	9.90349
3	1	3	0	1	35	1986	1	0	5	3	7	7	1	3	4	5	12.2061
3	1	3	1	0	24	1997	0	0	4	3	1	6	1	3	3	7	11.9184
3	1	3	0	1	61	1960	1	0	1	2	4	5	1	3	2	1	9.90349
2	1	4	0	0	24	1997	0	0	4	2	0	4	1	2	5	5	10.0858
2	0	1	1	0	68	1953	0	0	1	2	1	1	1	2	4	1	9.21034
3	0	1	0	0	68	1953	0	0	1	3	1	5	1	2	3	3	7.49554
3	1	4	0	1	55	1966	1	0	4	3	1	6	1	2	3	4	10.8198
4	1	5	0	1	79	1942	0	0	3	4	1	5	1	3	3	4	11.2898
4	1	5	0	1	80	1941	1	0	2	3	1	5	1	3	4	1	11.2898
3	1	5	0	1	73	1948	0	1	3	3	2	5	1	3	3	3	11.249
2	1	2	1	0	43	1978	1	1	4	2	1	1	1	2	3	1	11.1563
2	1	5	1	1	47	1974	1	0	3	3	2	4	1	2	5	5	10.4631
2	1	4	0	1	45	1976	1	0	1	3	1	5	1	3	5	6	8.51719
2	1	2	1	1	26	1995	0	0	3	2	1	4	1	2	4	5	11.1563
2	1	2	1	0	29	1992	1	0	2	2	1	4	1	2	4	6	10.8198
1	0	1	0	0	61	1960	1	0	1	3	1	2	0	2	4	1	10.0858
3	1	5	1	0	35	1986	1	0	2	3	1	6	1	2	4	7	11.5129
3	0	1	0	0	32	1989	0	0	2	2	1	3	0	3	5	5	13.1224
3	1	5	0	1	64	1957	1	0	3	3	0	5	1	3	3	6	9.4727
3	0	1	1	1	58	1963	1	0	4	3	1	6	1	2	4	5	11.3386
3	0	1	1	1	62	1959	1	0	3	3	2	5	1	3	4	5	10.8198
4	1	5	1	1	66	1955	1	1	5	4	3	7	1	3	4	3	10.8198
3	1	5	1	0	66	1955	1	0	1	3	1	1	1	1	4	1	9.68034
2	0	1	1	0	50	1971	1	0	2	3	1	5	1	1	4	1	9.90349
1	1	5	1	0	70	1951	1	0	1	1	1	3	1	1	3	3	7.09008
1	0	1	1	0	52	1969	0	0	2	2	1	5	1	1	3	3	9.30565
3	0	1	0	0	47	1974	1	0	1	3	1	5	1	2	5	7	10.309
3	1	5	1	1	44	1977	1	0	4	3	1	1	1	3	4	6	11.0021
1	1	4	1	1	61	1960	1	0	1	1	1	3	1	3	2	6	9.21034
2	1	5	0	1	48	1973	1	0	1	3	1	2	0	3	4	1	9.21034
3	1	5	0	1	71	1950	1	0	3	4	2	6	1	3	3	5	11.5129
4	1	3	0	1	46	1975	1	1	5	3	1	5	1	3	4	5	11.5129
3	1	3	1	0	52	1969	1	0	1	2	1	5	1	3	4	5	11.5129
2	1	5	0	1	66	1955	1	0	2	2	1	4	0	3	4	1	9.90349
4	1	4	1	1	18	2003	0	0	3	3	1	6	1	3	5	6	9.68034
3	1	4	0	1	55	1966	1	0	2	4	1	6	1	3	4	5	10.8198
2	0	1	0	0	77	1944	0	0	3	2	1	4	1	3	3	2	8.69951
3	1	5	1	1	66	1955	1	0	5	4	2	5	1	3	3	3	11.6952
1	1	5	0	1	59	1962	0	0	1	1	1	3	0	3	3	3	10.1811
3	1	4	1	0	59	1962	1	0	3	4	4	3	1	3	5	3	11.0021
1	0	1	0	0	40	1981	1	0	1	2	1	4	0	2	4	3	9.57498
4	0	1	0	0	74	1947	1	0	1	2	0	5	1	2	5	1	9.03599
1	0	1	1	1	61	1960	1	0	3	2	1	3	1	2	5	7	7.2724
2	1	5	1	0	62	1959	1	0	1	1	1	3	1	1	2	3	8.29405
1	0	1	0	0	54	1967	1	0	1	2	1	2	1	1	2	1	8.69951
1	1	5	1	0	41	1980	1	0	2	2	1	2	1	1	4	1	9.21034
2	1	5	1	0	50	1971	1	0	2	3	1	5	1	1	3	6	11.0821
1	1	5	1	0	48	1973	1	0	2	3	1	2	1	1	3	3	10.309
3	1	3	1	1	56	1965	1	0	1	2	3	6	0	3	4	5	11.0021
3	1	5	0	1	34	1987	1	0	4	3	4	6	1	3	4	5	11.5129
3	1	4	1	1	59	1962	1	0	2	3	3	4	1	3	3	5	11.1563
3	1	4	1	1	39	1982	1	1	5	3	4	2	1	2	5	5	11.5129
2	1	5	0	0	52	1969	1	0	2	3	1	1	1	2	3	1	9.90349
2	1	5	1	1	67	1954	1	0	3	3	2	4	1	3	3	2	10.4913
3	0	1	0	0	39	1982	1	0	1	3	1	5	1	2	3	1	10.309
3	0	1	0	0	50	1971	1	0	1	2	2	5	1	2	3	1	10.309
1	1	4	0	0	44	1977	1	0	2	3	1	1	1	3	4	5	10.8198
2	0	1	0	1	45	1976	1	0	2	3	2	8	1	3	4	1	10.8198
2	1	3	1	1	39	1982	1	0	2	2	0	5	1	3	3	4	11.3964
1	0	1	0	0	80	1941	1	0	1	2	1	3	0	3	3	1	9.39266
2	1	3	1	0	72	1949	1	0	2	2	2	5	1	2	4	6	8.29405
1	1	3	0	0	72	1949	1	0	1	2	1	5	1	2	3	6	7.6009
3	1	4	0	0	58	1963	1	0	2	3	1	6	1	2	4	6	10.309
2	0	1	0	1	54	1967	1	0	3	2	2	3	1	2	4	3	9.90349
2	1	3	0	1	47	1974	1	0	1	1	0	4	1	2	3	4	8.51719
2	1	5	1	0	69	1952	1	0	1	1	1	5	1	3	2	1	10.309
3	0	1	0	1	75	1946	1	0	2	3	1	5	1	2	2	1	11.0021
3	0	1	1	1	79	1942	1	1	3	3	1	5	1	3	2	3	11.0021
[truncated: 3,411 more rows]
